# Supplementary material for: Female emancipation in a male dominant, sexually dimorphic primate under natural conditions
Source: PLoS One. 2021 Apr 19;16(4):e0249039. doi: 10.1371/journal.pone.0249039 (PMC8055024; doi:10.1371/journal.pone.0249039)
Supplement: S1 Table — The first worksheet shows the parameters introduced in this model run. The next worksheets show the matrix of agonistic interactions between pairs of virtual individuals in each run in the model. Worksheets are named after the group composition. Figures represent the number of individuals, f = females and m = males. (XLSX) [file pone.0249039.s001.xlsx]

## Sheet: parameters
	Female	Male
Initial Dominance	16	32
StepDom	0.1	1
Mental battles	1	1
FOV	120	120
PersSpace	4	4
NearView	24	24
MaxView	48	48
FleeDist	2	2
WithdrawDist	0	0
ChaseDist	1	1
MoveDist	1	1
WiggleTurn	0	0
WiggleTurnError	10	10
SearchTurn	90	90
SearchTurnError	10	10
WonTurn	0	0
WonTurnError	0	0
FleeTurn	180	180
FleeTurnError	10	10

## Sheet: 3f3m
count	run	actor.id	receiver.id	actor.sex	receiver.sex
1	1	2	3	F	F
2	1	2	1	F	F
3	1	6	2	M	F
4	1	4	2	M	F
5	1	3	1	F	F
6	1	2	3	F	F
7	1	2	1	F	F
8	1	4	5	M	M
9	1	5	1	M	F
10	1	6	5	M	M
11	1	6	1	M	F
12	1	2	4	F	M
13	1	3	2	F	F
14	1	4	3	M	F
15	1	6	3	M	F
16	1	5	3	M	F
17	1	5	3	M	F
18	1	6	2	M	F
19	1	4	3	M	F
20	1	1	5	F	M
21	1	6	3	M	F
22	1	4	5	M	M
23	1	4	6	M	M
24	1	6	4	M	M
25	1	1	5	F	M
26	1	3	6	F	M
27	1	2	1	F	F
28	1	4	6	M	M
29	1	2	1	F	F
30	1	6	3	M	F
31	1	6	4	M	M
32	1	6	5	M	M
33	1	4	6	M	M
34	1	2	1	F	F
35	1	3	6	F	M
36	1	4	5	M	M
37	1	4	5	M	M
38	1	1	2	F	F
39	1	6	3	M	F
40	1	6	3	M	F
41	1	6	3	M	F
42	1	2	3	F	F
43	1	2	6	F	M
44	1	1	5	F	M
45	1	1	5	F	M
46	1	1	5	F	M
47	1	4	3	M	F
48	1	6	2	M	F
49	1	1	5	F	M
50	1	2	6	F	M
51	1	5	1	M	F
52	1	2	6	F	M
53	1	6	2	M	F
54	1	5	2	M	F
55	1	6	2	M	F
56	1	6	5	M	M
57	1	4	1	M	F
58	1	2	1	F	F
59	1	2	5	F	M
60	1	1	6	F	M
61	1	3	4	F	M
62	1	1	6	F	M
63	1	2	5	F	M
64	1	1	6	F	M
65	1	5	2	M	F
66	1	2	4	F	M
67	1	4	3	M	F
68	1	6	1	M	F
69	1	6	1	M	F
70	1	1	5	F	M
71	1	6	5	M	M
72	1	6	5	M	M
73	1	2	1	F	F
74	1	1	5	F	M
75	1	6	5	M	M
76	1	1	6	F	M
77	1	4	2	M	F
78	1	4	2	M	F
79	1	3	4	F	M
80	1	2	4	F	M
81	1	2	4	F	M
82	1	1	5	F	M
83	1	6	3	M	F
84	1	4	2	M	F
85	1	6	3	M	F
86	1	1	5	F	M
87	1	3	4	F	M
88	1	5	1	M	F
89	1	6	3	M	F
90	1	6	3	M	F
91	1	5	1	M	F
92	1	1	5	F	M
93	1	1	5	F	M
94	1	3	6	F	M
95	1	1	5	F	M
96	1	1	5	F	M
97	1	6	3	M	F
98	1	5	1	M	F
99	1	6	3	M	F
100	1	1	2	F	F
101	1	3	4	F	M
102	1	2	1	F	F
103	1	5	4	M	M
104	1	6	3	M	F
105	1	5	1	M	F
106	1	3	4	F	M
107	1	1	5	F	M
108	1	2	1	F	F
109	1	5	3	M	F
110	1	4	3	M	F
111	1	2	1	F	F
112	1	2	5	F	M
113	1	5	4	M	M
114	1	1	5	F	M
115	1	3	6	F	M
116	1	2	1	F	F
117	1	1	2	F	F
118	1	3	4	F	M
119	1	5	4	M	M
120	1	2	1	F	F
121	1	1	4	F	M
122	1	5	4	M	M
123	1	6	3	M	F
124	1	2	1	F	F
125	1	1	5	F	M
126	1	2	6	F	M
127	1	4	5	M	M
128	1	3	6	F	M
129	1	2	3	F	F
130	1	6	4	M	M
131	1	5	4	M	M
132	1	2	3	F	F
133	1	5	1	M	F
134	1	4	5	M	M
135	1	4	5	M	M
136	1	1	4	F	M
137	1	6	4	M	M
138	1	4	5	M	M
139	1	2	3	F	F
140	1	5	6	M	M
141	1	6	4	M	M
142	1	6	1	M	F
143	1	3	2	F	F
144	1	1	6	F	M
145	1	2	3	F	F
146	1	2	3	F	F
147	1	4	1	M	F
148	1	6	4	M	M
149	1	5	6	M	M
150	1	2	3	F	F
151	1	1	2	F	F
152	1	1	5	F	M
153	1	2	3	F	F
154	1	6	4	M	M
155	1	3	1	F	F
156	1	3	1	F	F
157	1	2	3	F	F
158	1	5	3	M	F
159	1	1	3	F	F
160	1	2	4	F	M
161	1	2	4	F	M
162	1	3	1	F	F
163	1	2	4	F	M
164	1	2	4	F	M
165	1	1	6	F	M
166	1	2	4	F	M
167	1	3	6	F	M
168	1	5	2	M	F
169	1	1	3	F	F
170	1	6	1	M	F
171	1	6	1	M	F
172	1	2	6	F	M
173	1	2	3	F	F
174	1	3	6	F	M
175	1	3	6	F	M
176	1	1	6	F	M
177	1	2	1	F	F
178	1	5	4	M	M
179	1	1	2	F	F
180	1	3	5	F	M
181	1	2	5	F	M
182	1	2	5	F	M
183	1	4	6	M	M
184	1	2	5	F	M
185	1	2	5	F	M
186	1	1	4	F	M
187	1	2	5	F	M
188	1	6	1	M	F
189	1	5	2	M	F
190	1	5	2	M	F
191	1	2	5	F	M
192	1	2	5	F	M
193	1	5	4	M	M
194	1	5	4	M	M
195	1	4	3	M	F
196	1	2	6	F	M
197	1	3	1	F	F
198	1	1	3	F	F
199	1	5	4	M	M
200	1	2	6	F	M
201	1	1	5	F	M
202	1	1	5	F	M
203	1	4	3	M	F
204	1	2	6	F	M
205	1	1	5	F	M
206	1	4	3	M	F
207	1	2	3	F	F
208	1	1	5	F	M
209	1	4	3	M	F
210	1	6	2	M	F
211	1	4	3	M	F
212	1	5	1	M	F
213	1	5	2	M	F
214	1	5	1	M	F
215	1	3	2	F	F
216	1	5	6	M	M
217	1	6	4	M	M
218	1	5	1	M	F
219	1	5	6	M	M
220	1	5	6	M	M
221	1	2	5	F	M
222	1	6	2	M	F
223	1	5	6	M	M
224	1	5	6	M	M
225	1	2	1	F	F
226	1	4	6	M	M
227	1	4	6	M	M
228	1	1	4	F	M
229	1	1	3	F	F
230	1	5	4	M	M
231	1	6	4	M	M
232	1	5	4	M	M
233	1	6	1	M	F
234	1	3	6	F	M
235	1	6	3	M	F
236	1	2	5	F	M
237	1	1	6	F	M
238	1	2	4	F	M
239	1	4	6	M	M
240	1	5	1	M	F
241	1	1	3	F	F
242	1	4	6	M	M
243	1	6	1	M	F
244	1	5	1	M	F
245	1	2	4	F	M
246	1	3	1	F	F
247	1	1	3	F	F
248	1	1	3	F	F
249	1	1	6	F	M
250	1	1	6	F	M
251	1	2	6	F	M
252	1	4	3	M	F
253	1	4	3	M	F
254	1	4	3	M	F
255	1	2	6	F	M
256	1	5	1	M	F
257	1	2	6	F	M
258	1	1	4	F	M
259	1	3	1	F	F
260	1	5	3	M	F
261	1	3	4	F	M
262	1	3	4	F	M
263	1	5	3	M	F
264	1	1	6	F	M
265	1	6	1	M	F
266	1	5	1	M	F
267	1	6	2	M	F
268	1	1	2	F	F
269	1	1	6	F	M
270	1	5	3	M	F
271	1	3	4	F	M
272	1	1	2	F	F
273	1	4	3	M	F
274	1	6	5	M	M
275	1	3	4	F	M
276	1	4	1	M	F
277	1	4	3	M	F
278	1	6	3	M	F
279	1	4	3	M	F
280	1	6	5	M	M
281	1	1	2	F	F
282	1	5	3	M	F
283	1	6	4	M	M
284	1	2	4	F	M
285	1	1	2	F	F
286	1	5	3	M	F
287	1	2	6	F	M
288	1	4	2	M	F
289	1	3	4	F	M
290	1	6	5	M	M
291	1	2	6	F	M
292	1	3	2	F	F
293	1	5	2	M	F
294	1	2	5	F	M
295	1	2	5	F	M
296	1	5	6	M	M
297	1	2	5	F	M
298	1	3	1	F	F
299	1	2	5	F	M
300	1	6	5	M	M
301	1	6	5	M	M
302	1	2	6	F	M
303	1	6	5	M	M
304	1	1	4	F	M
305	1	4	1	M	F
306	1	2	1	F	F
307	1	2	1	F	F
308	1	3	6	F	M
309	1	3	2	F	F
310	1	3	2	F	F
311	1	4	1	M	F
312	1	1	4	F	M
313	1	2	3	F	F
314	1	5	3	M	F
315	1	1	4	F	M
316	1	5	6	M	M
317	1	2	3	F	F
318	1	2	3	F	F
319	1	6	5	M	M
320	1	1	3	F	F
321	1	6	3	M	F
322	1	3	1	F	F
323	1	3	5	F	M
324	1	4	1	M	F
325	1	6	4	M	M
326	1	3	2	F	F
327	1	1	5	F	M
328	1	5	1	M	F
329	1	2	3	F	F
330	1	4	6	M	M
331	1	3	2	F	F
332	1	5	1	M	F
333	1	3	4	F	M
334	1	2	5	F	M
335	1	6	3	M	F
336	1	6	3	M	F
337	1	4	1	M	F
338	1	5	6	M	M
339	1	1	4	F	M
340	1	2	6	F	M
341	1	1	4	F	M
342	1	4	5	M	M
343	1	2	3	F	F
344	1	1	4	F	M
345	1	5	4	M	M
346	1	6	2	M	F
347	1	2	6	F	M
348	1	5	6	M	M
349	1	2	5	F	M
350	1	4	1	M	F
351	1	2	5	F	M
352	1	4	1	M	F
353	1	6	2	M	F
354	1	4	1	M	F
355	1	6	5	M	M
356	1	6	5	M	M
357	1	2	4	F	M
358	1	2	4	F	M
359	1	6	5	M	M
360	1	1	4	F	M
361	1	3	1	F	F
362	1	2	4	F	M
363	1	6	5	M	M
364	1	4	3	M	F
365	1	1	6	F	M
366	1	1	3	F	F
367	1	3	6	F	M
368	1	4	1	M	F
369	1	2	6	F	M
370	1	1	5	F	M
371	1	3	5	F	M
372	1	5	1	M	F
373	1	4	5	M	M
374	1	4	1	M	F
375	1	3	4	F	M
376	1	3	4	F	M
377	1	3	2	F	F
378	1	4	1	M	F
379	1	2	3	F	F
380	1	6	5	M	M
381	1	3	1	F	F
382	1	3	1	F	F
383	1	3	4	F	M
384	1	4	3	M	F
385	1	5	2	M	F
386	1	3	4	F	M
387	1	3	2	F	F
388	1	3	2	F	F
389	1	6	3	M	F
390	1	6	3	M	F
391	1	5	1	M	F
392	1	6	2	M	F
393	1	1	4	F	M
394	1	1	3	F	F
395	1	2	6	F	M
396	1	5	2	M	F
397	1	2	5	F	M
398	1	6	5	M	M
399	1	4	1	M	F
400	1	6	5	M	M
401	1	1	3	F	F
402	1	6	5	M	M
403	1	6	5	M	M
404	1	3	1	F	F
405	1	2	5	F	M
406	1	2	5	F	M
407	1	2	5	F	M
408	1	6	2	M	F
409	1	4	6	M	M
410	1	3	1	F	F
411	1	1	3	F	F
412	1	3	1	F	F
413	1	5	6	M	M
414	1	2	5	F	M
415	1	4	5	M	M
416	1	3	6	F	M
417	1	2	1	F	F
418	1	2	1	F	F
419	1	6	3	M	F
420	1	3	2	F	F
421	1	3	2	F	F
422	1	3	1	F	F
423	1	4	3	M	F
424	1	6	3	M	F
425	1	4	3	M	F
426	1	4	3	M	F
427	1	2	1	F	F
428	1	6	5	M	M
429	1	6	5	M	M
430	1	2	1	F	F
431	1	5	6	M	M
432	1	4	3	M	F
433	1	2	1	F	F
434	1	2	1	F	F
435	1	4	3	M	F
436	1	4	3	M	F
437	1	5	4	M	M
438	1	2	1	F	F
439	1	6	3	M	F
440	1	6	3	M	F
441	1	6	3	M	F
442	1	3	6	F	M
443	1	3	6	F	M
444	1	4	6	M	M
445	1	1	2	F	F
446	1	4	5	M	M
447	1	4	5	M	M
448	1	2	1	F	F
449	1	6	1	M	F
450	1	6	1	M	F
451	1	4	5	M	M
452	1	4	5	M	M
453	1	3	6	F	M
454	1	2	1	F	F
455	1	4	5	M	M
456	1	1	2	F	F
457	1	3	6	F	M
458	1	2	1	F	F
459	1	3	6	F	M
460	1	5	4	M	M
461	1	3	6	F	M
462	1	5	4	M	M
463	1	4	5	M	M
464	1	4	5	M	M
465	1	2	1	F	F
466	1	2	1	F	F
467	1	6	3	M	F
468	1	4	1	M	F
469	1	6	3	M	F
470	1	3	6	F	M
471	1	2	5	F	M
472	1	6	2	M	F
473	1	4	1	M	F
474	1	5	6	M	M
475	1	6	3	M	F
476	1	1	4	F	M
477	1	6	3	M	F
478	1	4	2	M	F
479	1	4	2	M	F
480	1	4	1	M	F
481	1	4	1	M	F
482	1	6	5	M	M
483	1	4	2	M	F
484	1	4	1	M	F
485	1	4	1	M	F
486	1	5	2	M	F
487	1	1	3	F	F
488	1	6	3	M	F
489	1	6	3	M	F
490	1	5	2	M	F
491	1	6	3	M	F
492	1	1	6	F	M
493	1	2	5	F	M
494	1	4	5	M	M
495	1	2	5	F	M
496	1	4	5	M	M
497	1	4	5	M	M
498	1	1	3	F	F
499	1	1	3	F	F
500	1	6	5	M	M
501	1	3	1	F	F
502	1	5	6	M	M
503	1	5	6	M	M
504	1	3	2	F	F
505	1	6	4	M	M
506	1	2	4	F	M
507	1	1	3	F	F
508	1	4	6	M	M
509	1	3	1	F	F
510	1	2	4	F	M
511	1	4	6	M	M
512	1	5	6	M	M
513	1	6	5	M	M
514	1	4	2	M	F
515	1	5	6	M	M
516	1	6	4	M	M
517	1	2	6	F	M
518	1	4	6	M	M
519	1	1	3	F	F
520	1	6	5	M	M
521	1	4	2	M	F
522	1	4	2	M	F
523	1	2	4	F	M
524	1	5	6	M	M
525	1	1	3	F	F
526	1	6	5	M	M
527	1	6	5	M	M
528	1	4	2	M	F
529	1	1	3	F	F
530	1	1	3	F	F
531	1	6	5	M	M
532	1	4	5	M	M
533	1	1	3	F	F
534	1	5	4	M	M
535	1	2	4	F	M
536	1	4	2	M	F
537	1	6	1	M	F
538	1	4	5	M	M
539	1	6	1	M	F
540	1	6	1	M	F
541	1	4	5	M	M
542	1	5	4	M	M
543	1	2	4	F	M
544	1	6	1	M	F
545	1	4	3	M	F
546	1	4	3	M	F
547	1	2	6	F	M
548	1	1	3	F	F
549	1	2	6	F	M
550	1	4	1	M	F
551	1	4	6	M	M
552	1	2	6	F	M
553	1	4	6	M	M
554	1	5	1	M	F
555	1	6	4	M	M
556	1	2	4	F	M
557	1	4	5	M	M
558	1	1	5	F	M
559	1	4	1	M	F
560	1	2	6	F	M
561	1	4	1	M	F
562	1	3	5	F	M
563	1	1	5	F	M
564	1	5	3	M	F
565	1	5	1	M	F
566	1	4	6	M	M
567	1	2	6	F	M
568	1	2	6	F	M
569	1	6	4	M	M
570	1	2	6	F	M
571	1	4	2	M	F
572	1	1	5	F	M
573	1	3	5	F	M
574	1	4	2	M	F
575	1	3	1	F	F
576	1	6	3	M	F
577	1	1	6	F	M
578	1	6	3	M	F
579	1	4	1	M	F
580	1	5	2	M	F
581	1	4	6	M	M
582	1	6	1	M	F
583	1	6	1	M	F
584	1	6	1	M	F
585	1	2	1	F	F
586	1	5	3	M	F
587	1	5	3	M	F
588	1	6	5	M	M
589	1	3	6	F	M
590	1	5	3	M	F
591	1	4	2	M	F
592	1	3	5	F	M
593	1	3	5	F	M
594	1	6	1	M	F
595	1	2	4	F	M
596	1	1	6	F	M
597	1	5	3	M	F
598	1	1	6	F	M
599	1	5	3	M	F
600	1	4	2	M	F
601	1	3	5	F	M
602	1	2	1	F	F
603	1	3	6	F	M
604	1	2	1	F	F
605	1	3	6	F	M
606	1	6	3	M	F
607	1	4	2	M	F
608	1	6	3	M	F
609	1	2	1	F	F
610	1	4	2	M	F
611	1	3	6	F	M
612	1	1	2	F	F
613	1	6	4	M	M
614	1	2	1	F	F
615	1	6	4	M	M
616	1	6	4	M	M
617	1	6	3	M	F
618	1	5	4	M	M
619	1	6	3	M	F
620	1	4	5	M	M
621	1	1	6	F	M
622	1	2	1	F	F
623	1	1	2	F	F
624	1	2	1	F	F
625	1	6	3	M	F
626	1	3	1	F	F
627	1	3	6	F	M
628	1	4	6	M	M
629	1	3	6	F	M
630	1	3	6	F	M
631	1	2	1	F	F
632	1	6	3	M	F
633	1	1	3	F	F
634	1	4	1	M	F
635	1	2	6	F	M
636	1	4	1	M	F
637	1	2	6	F	M
638	1	4	3	M	F
639	1	2	5	F	M
640	1	3	1	F	F
641	1	3	1	F	F
642	1	5	4	M	M
643	1	2	6	F	M
644	1	6	1	M	F
645	1	2	6	F	M
646	1	6	1	M	F
647	1	2	6	F	M
648	1	4	5	M	M
649	1	6	1	M	F
650	1	4	5	M	M
651	1	1	3	F	F
652	1	6	1	M	F
653	1	1	6	F	M
654	1	5	3	M	F
655	1	2	3	F	F
656	1	1	4	F	M
657	1	6	3	M	F
658	1	5	1	M	F
659	1	6	3	M	F
660	1	5	1	M	F
661	1	5	1	M	F
662	1	6	3	M	F
663	1	4	1	M	F
664	1	6	2	M	F
665	1	4	1	M	F
666	1	4	5	M	M
667	1	6	2	M	F
668	1	5	4	M	M
669	1	6	3	M	F
670	1	5	4	M	M
671	1	3	6	F	M
672	1	6	2	M	F
673	1	4	2	M	F
674	1	4	2	M	F
675	1	2	4	F	M
676	1	2	4	F	M
677	1	3	4	F	M
678	1	4	2	M	F
679	1	5	6	M	M
680	1	4	2	M	F
681	1	6	1	M	F
682	1	6	1	M	F
683	1	6	1	M	F
684	1	3	4	F	M
685	1	6	1	M	F
686	1	3	1	F	F
687	1	4	2	M	F
688	1	3	2	F	F
689	1	5	6	M	M
690	1	2	1	F	F
691	1	6	3	M	F
692	1	2	3	F	F
693	1	2	3	F	F
694	1	4	6	M	M
695	1	1	4	F	M
696	1	2	1	F	F
697	1	4	5	M	M
698	1	6	4	M	M
699	1	6	3	M	F
700	1	2	3	F	F
701	1	4	5	M	M
702	1	1	2	F	F
703	1	4	6	M	M
704	1	6	5	M	M
705	1	4	5	M	M
706	1	1	3	F	F
707	1	4	5	M	M
708	1	5	6	M	M
709	1	3	1	F	F
710	1	5	1	M	F
711	1	3	2	F	F
712	1	6	4	M	M
713	1	4	5	M	M
714	1	5	3	M	F
715	1	4	5	M	M
716	1	5	2	M	F
717	1	3	1	F	F
718	1	2	5	F	M
719	1	3	1	F	F
720	1	4	6	M	M
721	1	6	3	M	F
722	1	5	1	M	F
723	1	4	2	M	F
724	1	2	3	F	F
725	1	3	5	F	M
726	1	2	3	F	F
727	1	3	1	F	F
728	1	2	3	F	F
729	1	4	6	M	M
730	1	5	1	M	F
731	1	3	1	F	F
732	1	6	5	M	M
733	1	6	5	M	M
734	1	1	3	F	F
735	1	5	3	M	F
736	1	3	5	F	M
737	1	6	5	M	M
738	1	4	1	M	F
739	1	2	3	F	F
740	1	6	5	M	M
741	1	3	2	F	F
742	1	4	1	M	F
743	1	3	2	F	F
744	1	4	6	M	M
745	1	2	3	F	F
746	1	2	3	F	F
747	1	2	3	F	F
748	1	4	1	M	F
749	1	4	3	M	F
750	1	4	3	M	F
751	1	4	3	M	F
752	1	1	3	F	F
753	1	4	1	M	F
754	1	4	6	M	M
755	1	6	4	M	M
756	1	2	6	F	M
757	1	4	6	M	M
758	1	3	2	F	F
759	1	2	5	F	M
760	1	4	1	M	F
761	1	6	3	M	F
762	1	4	1	M	F
763	1	6	3	M	F
764	1	2	5	F	M
765	1	4	1	M	F
766	1	6	2	M	F
767	1	6	2	M	F
768	1	4	1	M	F
769	1	5	4	M	M
770	1	4	1	M	F
771	1	4	5	M	M
772	1	3	1	F	F
773	1	6	2	M	F
774	1	4	5	M	M
775	1	4	5	M	M
776	1	3	1	F	F
777	1	6	1	M	F
778	1	4	2	M	F
779	1	3	6	F	M
780	1	6	2	M	F
781	1	4	2	M	F
782	1	4	6	M	M
783	1	6	3	M	F
784	1	1	6	F	M
785	1	6	1	M	F
786	1	6	3	M	F
787	1	4	2	M	F
788	1	6	3	M	F
789	1	4	5	M	M
790	1	2	1	F	F
791	1	5	3	M	F
792	1	2	1	F	F
793	1	2	1	F	F
794	1	5	3	M	F
795	1	3	5	F	M
796	1	1	2	F	F
797	1	4	5	M	M
798	1	3	5	F	M
799	1	2	1	F	F
800	1	6	3	M	F
801	1	4	6	M	M
802	1	6	5	M	M
803	1	2	1	F	F
804	1	3	2	F	F
805	1	4	3	M	F
806	1	6	5	M	M
807	1	4	3	M	F
808	1	6	5	M	M
809	1	2	1	F	F
810	1	6	5	M	M
811	1	2	1	F	F
812	1	4	3	M	F
813	1	6	5	M	M
814	1	6	5	M	M
815	2	4	5	M	M
816	2	6	2	M	F
817	2	5	3	M	F
818	2	6	2	M	F
819	2	3	1	F	F
820	2	5	4	M	M
821	2	1	2	F	F
822	2	6	2	M	F
823	2	6	2	M	F
824	2	6	1	M	F
825	2	6	3	M	F
826	2	1	2	F	F
827	2	4	5	M	M
828	2	6	1	M	F
829	2	5	3	M	F
830	2	3	2	F	F
831	2	6	2	M	F
832	2	4	3	M	F
833	2	3	1	F	F
834	2	3	1	F	F
835	2	3	1	F	F
836	2	1	2	F	F
837	2	3	1	F	F
838	2	6	3	M	F
839	2	6	3	M	F
840	2	4	5	M	M
841	2	1	2	F	F
842	2	1	2	F	F
843	2	1	2	F	F
844	2	1	2	F	F
845	2	4	5	M	M
846	2	1	2	F	F
847	2	1	2	F	F
848	2	1	2	F	F
849	2	3	2	F	F
850	2	6	3	M	F
851	2	4	5	M	M
852	2	3	2	F	F
853	2	6	1	M	F
854	2	5	4	M	M
855	2	3	1	F	F
856	2	4	2	M	F
857	2	3	6	F	M
858	2	1	2	F	F
859	2	6	3	M	F
860	2	6	3	M	F
861	2	3	1	F	F
862	2	6	3	M	F
863	2	1	2	F	F
864	2	4	2	M	F
865	2	6	3	M	F
866	2	4	2	M	F
867	2	1	3	F	F
868	2	4	3	M	F
869	2	6	1	M	F
870	2	1	2	F	F
871	2	1	2	F	F
872	2	4	3	M	F
873	2	1	2	F	F
874	2	4	5	M	M
875	2	5	2	M	F
876	2	4	5	M	M
877	2	3	1	F	F
878	2	4	5	M	M
879	2	3	1	F	F
880	2	4	1	M	F
881	2	4	3	M	F
882	2	5	2	M	F
883	2	1	2	F	F
884	2	4	3	M	F
885	2	5	2	M	F
886	2	1	3	F	F
887	2	6	4	M	M
888	2	5	4	M	M
889	2	6	4	M	M
890	2	4	6	M	M
891	2	1	5	F	M
892	2	2	5	F	M
893	2	5	1	M	F
894	2	6	4	M	M
895	2	5	1	M	F
896	2	5	2	M	F
897	2	4	6	M	M
898	2	5	2	M	F
899	2	1	5	F	M
900	2	6	1	M	F
901	2	5	2	M	F
902	2	6	4	M	M
903	2	1	3	F	F
904	2	4	2	M	F
905	2	4	2	M	F
906	2	4	2	M	F
907	2	6	5	M	M
908	2	3	1	F	F
909	2	6	5	M	M
910	2	4	2	M	F
911	2	3	1	F	F
912	2	4	2	M	F
913	2	4	2	M	F
914	2	3	1	F	F
915	2	4	2	M	F
916	2	4	2	M	F
917	2	4	2	M	F
918	2	5	6	M	M
919	2	4	2	M	F
920	2	4	2	M	F
921	2	6	1	M	F
922	2	6	1	M	F
923	2	4	2	M	F
924	2	4	2	M	F
925	2	4	2	M	F
926	2	4	5	M	M
927	2	5	4	M	M
928	2	6	3	M	F
929	2	5	4	M	M
930	2	6	2	M	F
931	2	6	2	M	F
932	2	6	2	M	F
933	2	6	2	M	F
934	2	6	2	M	F
935	2	4	6	M	M
936	2	1	3	F	F
937	2	3	1	F	F
938	2	6	2	M	F
939	2	5	4	M	M
940	2	6	2	M	F
941	2	5	4	M	M
942	2	5	4	M	M
943	2	5	6	M	M
944	2	6	2	M	F
945	2	3	1	F	F
946	2	6	2	M	F
947	2	6	2	M	F
948	2	4	3	M	F
949	2	6	2	M	F
950	2	4	3	M	F
951	2	6	2	M	F
952	2	6	5	M	M
953	2	3	4	F	M
954	2	6	1	M	F
955	2	6	1	M	F
956	2	5	2	M	F
957	2	6	1	M	F
958	2	5	2	M	F
959	2	5	2	M	F
960	2	5	2	M	F
961	2	4	2	M	F
962	2	5	2	M	F
963	2	4	2	M	F
964	2	5	2	M	F
965	2	4	2	M	F
966	2	4	2	M	F
967	2	6	1	M	F
968	2	6	1	M	F
969	2	6	3	M	F
970	2	6	1	M	F
971	2	4	5	M	M
972	2	1	6	F	M
973	2	5	4	M	M
974	2	4	2	M	F
975	2	5	4	M	M
976	2	1	3	F	F
977	2	5	6	M	M
978	2	3	1	F	F
979	2	4	2	M	F
980	2	1	6	F	M
981	2	4	2	M	F
982	2	3	5	F	M
983	2	4	5	M	M
984	2	3	1	F	F
985	2	4	2	M	F
986	2	3	1	F	F
987	2	4	2	M	F
988	2	6	5	M	M
989	2	4	2	M	F
990	2	4	2	M	F
991	2	3	2	F	F
992	2	4	2	M	F
993	2	6	5	M	M
994	2	4	2	M	F
995	2	4	2	M	F
996	2	3	2	F	F
997	2	5	6	M	M
998	2	3	2	F	F
999	2	3	2	F	F
1000	2	6	5	M	M
1001	2	3	2	F	F
1002	2	5	1	M	F
1003	2	6	5	M	M
1004	2	3	2	F	F
1005	2	3	2	F	F
1006	2	4	3	M	F
1007	2	3	2	F	F
1008	2	6	1	M	F
1009	2	5	4	M	M
1010	2	3	2	F	F
1011	2	1	2	F	F
1012	2	3	2	F	F
1013	2	5	4	M	M
1014	2	1	2	F	F
1015	2	3	2	F	F
1016	2	1	2	F	F
1017	2	6	2	M	F
1018	2	6	2	M	F
1019	2	6	2	M	F
1020	2	3	1	F	F
1021	2	5	4	M	M
1022	2	6	2	M	F
1023	2	6	5	M	M
1024	2	4	6	M	M
1025	2	5	4	M	M
1026	2	5	4	M	M
1027	2	6	2	M	F
1028	2	1	4	F	M
1029	2	6	2	M	F
1030	2	5	1	M	F
1031	2	4	5	M	M
1032	2	3	4	F	M
1033	2	5	4	M	M
1034	2	3	4	F	M
1035	2	3	4	F	M
1036	2	5	1	M	F
1037	2	6	2	M	F
1038	2	5	2	M	F
1039	2	6	5	M	M
1040	2	3	2	F	F
1041	2	3	2	F	F
1042	2	3	2	F	F
1043	2	4	5	M	M
1044	2	6	3	M	F
1045	2	1	6	F	M
1046	2	6	2	M	F
1047	2	4	5	M	M
1048	2	6	2	M	F
1049	2	3	4	F	M
1050	2	5	3	M	F
1051	2	6	2	M	F
1052	2	4	3	M	F
1053	2	5	4	M	M
1054	2	5	2	M	F
1055	2	6	2	M	F
1056	2	5	2	M	F
1057	2	6	2	M	F
1058	2	4	5	M	M
1059	2	6	2	M	F
1060	2	6	5	M	M
1061	2	6	1	M	F
1062	2	4	5	M	M
1063	2	3	6	F	M
1064	2	6	1	M	F
1065	2	5	2	M	F
1066	2	5	2	M	F
1067	2	6	1	M	F
1068	2	4	3	M	F
1069	2	6	3	M	F
1070	2	6	3	M	F
1071	2	6	4	M	M
1072	2	5	2	M	F
1073	2	6	4	M	M
1074	2	6	4	M	M
1075	2	5	2	M	F
1076	2	6	4	M	M
1077	2	6	4	M	M
1078	2	5	2	M	F
1079	2	6	4	M	M
1080	2	6	4	M	M
1081	2	6	2	M	F
1082	2	5	2	M	F
1083	2	5	2	M	F
1084	2	6	2	M	F
1085	2	5	2	M	F
1086	2	3	1	F	F
1087	2	6	2	M	F
1088	2	4	3	M	F
1089	2	4	1	M	F
1090	2	5	6	M	M
1091	2	4	1	M	F
1092	2	4	1	M	F
1093	2	6	3	M	F
1094	2	6	3	M	F
1095	2	3	1	F	F
1096	2	4	2	M	F
1097	2	3	1	F	F
1098	2	4	2	M	F
1099	2	4	2	M	F
1100	2	4	2	M	F
1101	2	3	6	F	M
1102	2	5	6	M	M
1103	2	4	2	M	F
1104	2	4	2	M	F
1105	2	4	2	M	F
1106	2	6	5	M	M
1107	2	4	2	M	F
1108	2	1	2	F	F
1109	2	1	4	F	M
1110	2	2	1	F	F
1111	2	4	1	M	F
1112	2	4	2	M	F
1113	2	4	2	M	F
1114	2	4	2	M	F
1115	2	6	1	M	F
1116	2	4	2	M	F
1117	2	6	3	M	F
1118	2	3	2	F	F
1119	2	5	1	M	F
1120	2	5	1	M	F
1121	2	3	2	F	F
1122	2	3	2	F	F
1123	2	3	2	F	F
1124	2	6	1	M	F
1125	2	5	6	M	M
1126	2	4	6	M	M
1127	2	3	2	F	F
1128	2	3	2	F	F
1129	2	4	1	M	F
1130	2	6	5	M	M
1131	2	4	1	M	F
1132	2	3	2	F	F
1133	2	3	2	F	F
1134	2	4	1	M	F
1135	2	5	1	M	F
1136	2	3	2	F	F
1137	2	3	2	F	F
1138	2	4	6	M	M
1139	2	3	1	F	F
1140	2	3	1	F	F
1141	2	5	2	M	F
1142	2	6	4	M	M
1143	2	5	2	M	F
1144	2	5	2	M	F
1145	2	3	1	F	F
1146	2	5	2	M	F
1147	2	5	2	M	F
1148	2	5	2	M	F
1149	2	6	5	M	M
1150	2	4	2	M	F
1151	2	4	2	M	F
1152	2	4	2	M	F
1153	2	4	2	M	F
1154	2	6	5	M	M
1155	2	1	3	F	F
1156	2	5	2	M	F
1157	2	6	4	M	M
1158	2	6	5	M	M
1159	2	5	2	M	F
1160	2	4	5	M	M
1161	2	5	2	M	F
1162	2	4	6	M	M
1163	2	3	2	F	F
1164	2	5	2	M	F
1165	2	3	2	F	F
1166	2	5	3	M	F
1167	2	5	2	M	F
1168	2	4	6	M	M
1169	2	5	2	M	F
1170	2	4	1	M	F
1171	2	5	2	M	F
1172	2	4	1	M	F
1173	2	4	1	M	F
1174	2	5	2	M	F
1175	2	4	1	M	F
1176	2	5	2	M	F
1177	2	3	2	F	F
1178	2	1	4	F	M
1179	2	3	2	F	F
1180	2	6	5	M	M
1181	2	5	2	M	F
1182	2	4	3	M	F
1183	2	4	3	M	F
1184	2	4	6	M	M
1185	2	6	3	M	F
1186	2	5	2	M	F
1187	2	3	1	F	F
1188	2	4	2	M	F
1189	2	4	2	M	F
1190	2	4	1	M	F
1191	2	5	6	M	M
1192	2	5	6	M	M
1193	2	6	5	M	M
1194	2	6	5	M	M
1195	2	4	2	M	F
1196	2	5	6	M	M
1197	2	4	2	M	F
1198	2	3	4	F	M
1199	2	6	5	M	M
1200	2	4	1	M	F
1201	2	4	3	M	F
1202	2	5	1	M	F
1203	2	4	3	M	F
1204	2	5	1	M	F
1205	2	5	1	M	F
1206	2	5	2	M	F
1207	2	2	1	F	F
1208	2	5	4	M	M
1209	2	1	2	F	F
1210	2	1	2	F	F
1211	2	6	4	M	M
1212	2	4	3	M	F
1213	2	1	2	F	F
1214	2	6	4	M	M
1215	2	6	4	M	M
1216	2	1	2	F	F
1217	2	6	3	M	F
1218	2	1	5	F	M
1219	2	6	3	M	F
1220	2	1	2	F	F
1221	2	1	2	F	F
1222	2	6	4	M	M
1223	2	4	6	M	M
1224	2	1	2	F	F
1225	2	1	3	F	F
1226	2	6	4	M	M
1227	2	3	1	F	F
1228	2	6	4	M	M
1229	2	5	2	M	F
1230	2	4	3	M	F
1231	2	3	4	F	M
1232	2	6	4	M	M
1233	2	6	3	M	F
1234	2	1	2	F	F
1235	2	1	3	F	F
1236	2	1	3	F	F
1237	2	3	4	F	M
1238	2	3	4	F	M
1239	2	5	2	M	F
1240	2	6	1	M	F
1241	2	5	1	M	F
1242	2	6	3	M	F
1243	2	6	3	M	F
1244	2	6	3	M	F
1245	2	5	2	M	F
1246	2	5	1	M	F
1247	2	5	1	M	F
1248	2	6	3	M	F
1249	2	4	1	M	F
1250	2	4	1	M	F
1251	2	5	2	M	F
1252	2	5	2	M	F
1253	2	4	3	M	F
1254	2	5	4	M	M
1255	2	6	5	M	M
1256	2	4	6	M	M
1257	2	5	1	M	F
1258	2	6	4	M	M
1259	2	5	1	M	F
1260	2	6	2	M	F
1261	2	4	3	M	F
1262	2	5	1	M	F
1263	2	6	3	M	F
1264	2	6	4	M	M
1265	2	6	3	M	F
1266	2	5	1	M	F
1267	2	5	1	M	F
1268	2	3	6	F	M
1269	2	3	2	F	F
1270	2	3	2	F	F
1271	2	5	1	M	F
1272	2	3	2	F	F
1273	2	4	6	M	M
1274	2	3	2	F	F
1275	2	1	5	F	M
1276	2	4	6	M	M
1277	2	3	2	F	F
1278	2	5	1	M	F
1279	2	3	2	F	F
1280	2	6	4	M	M
1281	2	4	1	M	F
1282	2	5	1	M	F
1283	2	3	2	F	F
1284	2	5	2	M	F
1285	2	5	2	M	F
1286	2	4	1	M	F
1287	2	4	1	M	F
1288	2	4	1	M	F
1289	2	6	5	M	M
1290	2	3	5	F	M
1291	2	4	1	M	F
1292	2	6	3	M	F
1293	2	1	2	F	F
1294	2	1	2	F	F
1295	2	1	2	F	F
1296	2	6	3	M	F
1297	2	4	1	M	F
1298	2	6	3	M	F
1299	2	6	3	M	F
1300	2	1	2	F	F
1301	2	6	3	M	F
1302	2	6	3	M	F
1303	2	1	2	F	F
1304	2	3	6	F	M
1305	2	5	1	M	F
1306	2	6	4	M	M
1307	2	3	2	F	F
1308	2	6	4	M	M
1309	2	3	2	F	F
1310	2	5	1	M	F
1311	2	5	1	M	F
1312	2	5	2	M	F
1313	2	6	4	M	M
1314	2	5	2	M	F
1315	2	5	4	M	M
1316	2	6	4	M	M
1317	2	2	3	F	F
1318	2	2	3	F	F
1319	2	4	6	M	M
1320	2	6	5	M	M
1321	2	4	1	M	F
1322	2	3	2	F	F
1323	2	6	2	M	F
1324	2	3	2	F	F
1325	2	3	2	F	F
1326	2	5	2	M	F
1327	2	6	3	M	F
1328	2	4	1	M	F
1329	2	6	3	M	F
1330	2	4	2	M	F
1331	2	5	4	M	M
1332	2	5	2	M	F
1333	2	4	2	M	F
1334	2	6	5	M	M
1335	2	1	2	F	F
1336	2	4	5	M	M
1337	2	6	3	M	F
1338	2	6	3	M	F
1339	2	5	4	M	M
1340	2	6	1	M	F
1341	2	6	4	M	M
1342	2	4	2	M	F
1343	2	1	2	F	F
1344	2	6	5	M	M
1345	2	4	1	M	F
1346	2	1	2	F	F
1347	2	6	5	M	M
1348	2	4	6	M	M
1349	2	6	4	M	M
1350	2	6	3	M	F
1351	2	4	1	M	F
1352	2	6	3	M	F
1353	2	1	2	F	F
1354	2	1	2	F	F
1355	2	6	3	M	F
1356	2	6	3	M	F
1357	2	6	3	M	F
1358	2	1	2	F	F
1359	2	6	3	M	F
1360	2	4	5	M	M
1361	2	6	1	M	F
1362	2	6	1	M	F
1363	2	6	1	M	F
1364	2	6	1	M	F
1365	2	4	5	M	M
1366	2	6	1	M	F
1367	2	4	5	M	M
1368	2	6	1	M	F
1369	2	2	3	F	F
1370	2	4	5	M	M
1371	2	6	1	M	F
1372	2	4	5	M	M
1373	2	3	2	F	F
1374	2	5	2	M	F
1375	2	5	2	M	F
1376	2	3	2	F	F
1377	2	4	5	M	M
1378	2	1	6	F	M
1379	2	5	3	M	F
1380	2	1	6	F	M
1381	2	6	1	M	F
1382	2	2	3	F	F
1383	2	1	6	F	M
1384	2	4	5	M	M
1385	2	1	3	F	F
1386	2	6	1	M	F
1387	2	4	3	M	F
1388	2	5	1	M	F
1389	2	6	1	M	F
1390	2	6	5	M	M
1391	2	5	2	M	F
1392	2	6	1	M	F
1393	2	5	2	M	F
1394	2	5	2	M	F
1395	2	6	4	M	M
1396	2	6	1	M	F
1397	2	4	1	M	F
1398	2	6	4	M	M
1399	2	5	4	M	M
1400	2	6	3	M	F
1401	2	6	3	M	F
1402	2	6	2	M	F
1403	2	6	2	M	F
1404	2	6	2	M	F
1405	2	3	2	F	F
1406	2	4	1	M	F
1407	2	6	5	M	M
1408	2	4	1	M	F
1409	2	6	5	M	M
1410	2	6	5	M	M
1411	2	3	6	F	M
1412	2	6	1	M	F
1413	2	6	3	M	F
1414	2	5	2	M	F
1415	2	5	2	M	F
1416	2	5	2	M	F
1417	2	6	3	M	F
1418	2	5	2	M	F
1419	2	6	1	M	F
1420	2	1	2	F	F
1421	2	5	4	M	M
1422	2	2	1	F	F
1423	2	4	5	M	M
1424	2	5	4	M	M
1425	2	3	4	F	M
1426	2	6	3	M	F
1427	2	5	3	M	F
1428	2	6	3	M	F
1429	2	4	1	M	F
1430	2	5	3	M	F
1431	2	6	4	M	M
1432	2	6	3	M	F
1433	2	5	2	M	F
1434	2	6	3	M	F
1435	2	6	3	M	F
1436	2	6	3	M	F
1437	2	3	5	F	M
1438	2	6	1	M	F
1439	2	2	5	F	M
1440	2	4	2	M	F
1441	2	5	2	M	F
1442	2	6	1	M	F
1443	2	4	2	M	F
1444	2	3	5	F	M
1445	2	4	2	M	F
1446	2	1	6	F	M
1447	2	4	2	M	F
1448	2	4	2	M	F
1449	2	6	1	M	F
1450	2	4	2	M	F
1451	2	4	2	M	F
1452	2	6	1	M	F
1453	2	5	4	M	M
1454	2	1	6	F	M
1455	2	4	5	M	M
1456	2	3	2	F	F
1457	2	3	2	F	F
1458	2	6	1	M	F
1459	2	3	2	F	F
1460	2	3	2	F	F
1461	2	4	5	M	M
1462	2	3	2	F	F
1463	2	6	1	M	F
1464	2	3	2	F	F
1465	2	1	2	F	F
1466	2	3	1	F	F
1467	2	6	1	M	F
1468	2	6	1	M	F
1469	2	6	2	M	F
1470	2	6	1	M	F
1471	2	3	6	F	M
1472	2	6	2	M	F
1473	2	1	2	F	F
1474	2	1	2	F	F
1475	2	3	5	F	M
1476	2	1	2	F	F
1477	2	6	4	M	M
1478	2	5	2	M	F
1479	2	4	3	M	F
1480	2	6	4	M	M
1481	2	5	1	M	F
1482	2	3	4	F	M
1483	2	6	3	M	F
1484	2	3	1	F	F
1485	2	1	2	F	F
1486	2	1	2	F	F
1487	2	5	4	M	M
1488	2	1	2	F	F
1489	2	4	6	M	M
1490	2	1	2	F	F
1491	2	4	5	M	M
1492	2	3	4	F	M
1493	2	1	2	F	F
1494	2	4	3	M	F
1495	2	2	1	F	F
1496	2	5	3	M	F
1497	2	5	3	M	F
1498	2	6	3	M	F
1499	2	4	3	M	F
1500	2	1	6	F	M
1501	2	4	3	M	F
1502	2	6	5	M	M
1503	2	4	3	M	F
1504	2	1	2	F	F
1505	2	5	6	M	M
1506	2	1	2	F	F
1507	2	3	4	F	M
1508	2	6	5	M	M
1509	2	6	5	M	M
1510	2	4	6	M	M
1511	2	1	2	F	F
1512	2	6	4	M	M
1513	2	5	3	M	F
1514	2	4	2	M	F
1515	2	1	2	F	F
1516	2	5	3	M	F
1517	2	6	4	M	M
1518	2	1	4	F	M
1519	2	4	5	M	M
1520	2	6	2	M	F
1521	2	4	1	M	F
1522	2	6	2	M	F
1523	2	6	2	M	F
1524	2	5	3	M	F
1525	2	6	2	M	F
1526	2	6	2	M	F
1527	2	6	2	M	F
1528	2	6	1	M	F
1529	2	5	4	M	M
1530	2	6	1	M	F
1531	2	3	4	F	M
1532	2	4	3	M	F
1533	2	4	3	M	F
1534	2	6	1	M	F
1535	2	4	3	M	F
1536	2	6	1	M	F
1537	2	6	1	M	F
1538	2	6	2	M	F
1539	2	6	2	M	F
1540	2	6	2	M	F
1541	2	4	2	M	F
1542	2	3	2	F	F
1543	2	6	3	M	F
1544	2	6	3	M	F
1545	2	6	3	M	F
1546	2	6	4	M	M
1547	2	6	4	M	M
1548	2	5	1	M	F
1549	2	5	1	M	F
1550	2	3	5	F	M
1551	2	6	4	M	M
1552	2	6	1	M	F
1553	2	4	3	M	F
1554	2	2	5	F	M
1555	2	2	5	F	M
1556	2	6	1	M	F
1557	2	6	1	M	F
1558	2	5	2	M	F
1559	2	1	2	F	F
1560	2	3	4	F	M
1561	2	6	1	M	F
1562	2	6	1	M	F
1563	2	4	3	M	F
1564	2	6	1	M	F
1565	2	5	2	M	F
1566	2	3	5	F	M
1567	2	3	5	F	M
1568	2	6	1	M	F
1569	2	6	1	M	F
1570	2	5	2	M	F
1571	2	6	1	M	F
1572	2	5	2	M	F
1573	2	4	3	M	F
1574	2	6	1	M	F
1575	2	6	1	M	F
1576	2	5	2	M	F
1577	2	6	2	M	F
1578	2	5	2	M	F
1579	2	4	3	M	F
1580	2	3	5	F	M
1581	2	4	3	M	F
1582	2	6	2	M	F
1583	2	6	2	M	F
1584	2	4	3	M	F
1585	2	4	3	M	F
1586	2	6	2	M	F
1587	2	5	3	M	F
1588	2	6	2	M	F
1589	2	6	2	M	F
1590	2	3	6	F	M
1591	2	5	1	M	F
1592	2	4	3	M	F
1593	2	4	3	M	F
1594	2	5	2	M	F
1595	2	4	3	M	F
1596	2	6	3	M	F
1597	2	5	1	M	F
1598	2	4	6	M	M
1599	2	5	1	M	F
1600	2	5	1	M	F
1601	2	4	3	M	F
1602	2	2	5	F	M
1603	2	6	2	M	F
1604	2	6	2	M	F
1605	2	6	2	M	F
1606	2	5	1	M	F
1607	2	4	1	M	F
1608	2	3	1	F	F
1609	2	6	2	M	F
1610	2	4	3	M	F
1611	2	5	3	M	F
1612	2	6	2	M	F
1613	2	5	3	M	F
1614	2	6	2	M	F
1615	2	6	2	M	F
1616	2	4	1	M	F
1617	2	6	3	M	F
1618	2	4	3	M	F
1619	2	6	3	M	F
1620	2	1	4	F	M
1621	2	4	5	M	M
1622	2	3	2	F	F
1623	2	5	6	M	M
1624	2	3	2	F	F
1625	2	3	2	F	F
1626	2	3	2	F	F
1627	2	4	5	M	M
1628	2	3	2	F	F
1629	2	4	5	M	M
1630	2	3	2	F	F
1631	2	3	2	F	F
1632	2	3	2	F	F
1633	2	3	2	F	F
1634	2	4	5	M	M
1635	2	6	1	M	F
1636	2	3	2	F	F
1637	2	3	5	F	M
1638	2	4	5	M	M
1639	2	3	5	F	M
1640	2	4	5	M	M
1641	2	1	2	F	F
1642	2	1	2	F	F
1643	2	4	5	M	M
1644	2	3	1	F	F
1645	2	5	4	M	M
1646	2	1	2	F	F
1647	2	1	2	F	F
1648	2	4	5	M	M
1649	2	1	2	F	F
1650	2	6	3	M	F
1651	2	1	2	F	F
1652	3	1	4	F	M
1653	3	6	2	M	F
1654	3	1	5	F	M
1655	3	6	2	M	F
1656	3	1	5	F	M
1657	3	6	2	M	F
1658	3	6	2	M	F
1659	3	1	5	F	M
1660	3	6	2	M	F
1661	3	6	2	M	F
1662	3	4	3	M	F
1663	3	6	2	M	F
1664	3	4	3	M	F
1665	3	6	2	M	F
1666	3	6	2	M	F
1667	3	4	3	M	F
1668	3	6	2	M	F
1669	3	6	2	M	F
1670	3	4	3	M	F
1671	3	6	2	M	F
1672	3	6	2	M	F
1673	3	6	5	M	M
1674	3	4	3	M	F
1675	3	3	4	F	M
1676	3	5	6	M	M
1677	3	6	2	M	F
1678	3	4	3	M	F
1679	3	4	3	M	F
1680	3	4	3	M	F
1681	3	6	5	M	M
1682	3	4	3	M	F
1683	3	6	5	M	M
1684	3	6	5	M	M
1685	3	5	6	M	M
1686	3	4	3	M	F
1687	3	4	1	M	F
1688	3	3	2	F	F
1689	3	3	2	F	F
1690	3	6	5	M	M
1691	3	3	2	F	F
1692	3	3	2	F	F
1693	3	4	1	M	F
1694	3	3	2	F	F
1695	3	4	2	M	F
1696	3	3	2	F	F
1697	3	6	5	M	M
1698	3	4	2	M	F
1699	3	6	5	M	M
1700	3	3	4	F	M
1701	3	6	5	M	M
1702	3	1	5	F	M
1703	3	4	2	M	F
1704	3	4	3	M	F
1705	3	1	5	F	M
1706	3	4	3	M	F
1707	3	6	5	M	M
1708	3	6	1	M	F
1709	3	6	2	M	F
1710	3	1	3	F	F
1711	3	6	2	M	F
1712	3	6	2	M	F
1713	3	3	1	F	F
1714	3	5	1	M	F
1715	3	6	2	M	F
1716	3	1	5	F	M
1717	3	6	2	M	F
1718	3	6	2	M	F
1719	3	6	2	M	F
1720	3	6	2	M	F
1721	3	6	2	M	F
1722	3	6	2	M	F
1723	3	6	2	M	F
1724	3	1	4	F	M
1725	3	6	2	M	F
1726	3	6	2	M	F
1727	3	4	1	M	F
1728	3	6	2	M	F
1729	3	4	1	M	F
1730	3	6	2	M	F
1731	3	4	3	M	F
1732	3	4	3	M	F
1733	3	6	2	M	F
1734	3	4	1	M	F
1735	3	6	2	M	F
1736	3	4	1	M	F
1737	3	6	2	M	F
1738	3	4	1	M	F
1739	3	6	5	M	M
1740	3	6	5	M	M
1741	3	6	2	M	F
1742	3	4	1	M	F
1743	3	4	1	M	F
1744	3	3	5	F	M
1745	3	6	2	M	F
1746	3	3	2	F	F
1747	3	4	1	M	F
1748	3	3	2	F	F
1749	3	3	2	F	F
1750	3	5	6	M	M
1751	3	6	3	M	F
1752	3	3	2	F	F
1753	3	1	4	F	M
1754	3	3	2	F	F
1755	3	1	2	F	F
1756	3	3	2	F	F
1757	3	1	2	F	F
1758	3	1	3	F	F
1759	3	6	3	M	F
1760	3	1	3	F	F
1761	3	4	2	M	F
1762	3	1	6	F	M
1763	3	4	2	M	F
1764	3	3	1	F	F
1765	3	6	5	M	M
1766	3	4	2	M	F
1767	3	3	1	F	F
1768	3	4	2	M	F
1769	3	4	2	M	F
1770	3	3	1	F	F
1771	3	4	2	M	F
1772	3	4	2	M	F
1773	3	6	5	M	M
1774	3	4	2	M	F
1775	3	4	2	M	F
1776	3	4	2	M	F
1777	3	5	6	M	M
1778	3	4	2	M	F
1779	3	5	1	M	F
1780	3	4	2	M	F
1781	3	1	5	F	M
1782	3	3	2	F	F
1783	3	1	5	F	M
1784	3	4	3	M	F
1785	3	1	5	F	M
1786	3	6	2	M	F
1787	3	6	2	M	F
1788	3	5	3	M	F
1789	3	6	2	M	F
1790	3	6	2	M	F
1791	3	6	2	M	F
1792	3	6	2	M	F
1793	3	6	2	M	F
1794	3	6	2	M	F
1795	3	6	2	M	F
1796	3	6	2	M	F
1797	3	6	2	M	F
1798	3	6	2	M	F
1799	3	6	2	M	F
1800	3	3	5	F	M
1801	3	6	2	M	F
1802	3	6	2	M	F
1803	3	6	2	M	F
1804	3	6	2	M	F
1805	3	6	2	M	F
1806	3	6	2	M	F
1807	3	6	2	M	F
1808	3	6	2	M	F
1809	3	6	2	M	F
1810	3	6	2	M	F
1811	3	6	2	M	F
1812	3	6	2	M	F
1813	3	6	2	M	F
1814	3	6	2	M	F
1815	3	6	2	M	F
1816	3	6	2	M	F
1817	3	6	2	M	F
1818	3	6	2	M	F
1819	3	6	2	M	F
1820	3	6	2	M	F
1821	3	5	1	M	F
1822	3	6	2	M	F
1823	3	6	2	M	F
1824	3	6	2	M	F
1825	3	1	5	F	M
1826	3	4	6	M	M
1827	3	1	5	F	M
1828	3	1	5	F	M
1829	3	3	2	F	F
1830	3	4	2	M	F
1831	3	3	2	F	F
1832	3	6	2	M	F
1833	3	4	2	M	F
1834	3	3	2	F	F
1835	3	6	4	M	M
1836	3	3	2	F	F
1837	3	5	2	M	F
1838	3	4	2	M	F
1839	3	4	2	M	F
1840	3	3	6	F	M
1841	3	5	2	M	F
1842	3	4	5	M	M
1843	3	4	2	M	F
1844	3	5	1	M	F
1845	3	4	2	M	F
1846	3	4	2	M	F
1847	3	4	2	M	F
1848	3	4	2	M	F
1849	3	4	2	M	F
1850	3	4	2	M	F
1851	3	4	2	M	F
1852	3	4	2	M	F
1853	3	6	3	M	F
1854	3	4	2	M	F
1855	3	4	2	M	F
1856	3	1	2	F	F
1857	3	3	5	F	M
1858	3	4	1	M	F
1859	3	4	1	M	F
1860	3	6	1	M	F
1861	3	5	1	M	F
1862	3	6	1	M	F
1863	3	6	1	M	F
1864	3	3	2	F	F
1865	3	4	2	M	F
1866	3	5	1	M	F
1867	3	3	6	F	M
1868	3	3	2	F	F
1869	3	3	2	F	F
1870	3	6	1	M	F
1871	3	3	2	F	F
1872	3	4	3	M	F
1873	3	3	2	F	F
1874	3	4	2	M	F
1875	3	3	5	F	M
1876	3	6	5	M	M
1877	3	4	2	M	F
1878	3	6	1	M	F
1879	3	3	4	F	M
1880	3	4	2	M	F
1881	3	6	1	M	F
1882	3	6	1	M	F
1883	3	3	2	F	F
1884	3	3	2	F	F
1885	3	3	4	F	M
1886	3	3	5	F	M
1887	3	1	6	F	M
1888	3	4	3	M	F
1889	3	6	2	M	F
1890	3	4	5	M	M
1891	3	6	2	M	F
1892	3	6	2	M	F
1893	3	4	3	M	F
1894	3	6	2	M	F
1895	3	6	2	M	F
1896	3	6	2	M	F
1897	3	1	6	F	M
1898	3	3	5	F	M
1899	3	6	2	M	F
1900	3	6	1	M	F
1901	3	1	6	F	M
1902	3	3	5	F	M
1903	3	4	2	M	F
1904	3	6	2	M	F
1905	3	6	2	M	F
1906	3	4	2	M	F
1907	3	4	1	M	F
1908	3	6	2	M	F
1909	3	6	2	M	F
1910	3	4	1	M	F
1911	3	5	3	M	F
1912	3	5	3	M	F
1913	3	4	1	M	F
1914	3	6	5	M	M
1915	3	6	2	M	F
1916	3	5	2	M	F
1917	3	4	3	M	F
1918	3	6	5	M	M
1919	3	3	2	F	F
1920	3	4	3	M	F
1921	3	6	5	M	M
1922	3	4	2	M	F
1923	3	3	2	F	F
1924	3	5	3	M	F
1925	3	1	6	F	M
1926	3	3	2	F	F
1927	3	3	2	F	F
1928	3	5	1	M	F
1929	3	3	2	F	F
1930	3	6	5	M	M
1931	3	6	5	M	M
1932	3	3	2	F	F
1933	3	6	1	M	F
1934	3	5	3	M	F
1935	3	6	1	M	F
1936	3	4	6	M	M
1937	3	6	1	M	F
1938	3	4	2	M	F
1939	3	6	1	M	F
1940	3	4	2	M	F
1941	3	1	2	F	F
1942	3	3	5	F	M
1943	3	4	2	M	F
1944	3	3	2	F	F
1945	3	1	4	F	M
1946	3	5	3	M	F
1947	3	3	2	F	F
1948	3	1	2	F	F
1949	3	6	2	M	F
1950	3	5	2	M	F
1951	3	6	3	M	F
1952	3	6	2	M	F
1953	3	5	2	M	F
1954	3	3	2	F	F
1955	3	4	1	M	F
1956	3	3	5	F	M
1957	3	1	2	F	F
1958	3	3	6	F	M
1959	3	4	6	M	M
1960	3	1	2	F	F
1961	3	1	2	F	F
1962	3	1	2	F	F
1963	3	1	2	F	F
1964	3	5	6	M	M
1965	3	4	2	M	F
1966	3	4	2	M	F
1967	3	4	2	M	F
1968	3	5	3	M	F
1969	3	4	2	M	F
1970	3	6	5	M	M
1971	3	4	2	M	F
1972	3	4	2	M	F
1973	3	4	2	M	F
1974	3	6	5	M	M
1975	3	4	2	M	F
1976	3	4	2	M	F
1977	3	4	2	M	F
1978	3	1	3	F	F
1979	3	6	5	M	M
1980	3	4	2	M	F
1981	3	3	1	F	F
1982	3	3	1	F	F
1983	3	4	2	M	F
1984	3	6	2	M	F
1985	3	4	6	M	M
1986	3	4	2	M	F
1987	3	6	2	M	F
1988	3	5	4	M	M
1989	3	6	2	M	F
1990	3	6	2	M	F
1991	3	6	2	M	F
1992	3	6	2	M	F
1993	3	6	2	M	F
1994	3	3	1	F	F
1995	3	5	4	M	M
1996	3	6	2	M	F
1997	3	6	2	M	F
1998	3	4	6	M	M
1999	3	1	5	F	M
[truncated: 51,722 more rows]

## Sheet: 3f3m_matrix
Count of count	Column Labels
1	f1	f2	f3	m1	m2	m3
f1		43	45	34	50	42
f2	69		45	45	46	52
f3	55	48		40	29	59
m1	60	56	54		75	53
m2	48	27	30	49		50
m3	58	44	87	55	68
2	f1	f2	f3	m1	m2	m3
f1		75	30	21	24	40
f2	23		23	11	22	8
f3	55	76		45	24	32
m1	48	68	67		75	42
m2	60	77	28	66		31
m3	78	63	79	56	48
3	f1	f2	f3	m1	m2	m3
f1		50	38	15	52	48
f2
f3	43	118		40	22	30
m1	33	97	76		43	47
m2	64	41	30	27		47
m3	43	177	36	32	49
4	f1	f2	f3	m1	m2	m3
f1		14	41	5	12	12
f2	82		74	48	37	38
f3	34	18		24	5	14
m1	47	42	75		45	36
m2	108	78	56	58		29
m3	75	55	103	57	35
5	f1	f2	f3	m1	m2	m3
f1		48	83	35	106	55
f2	30		23	33	83	47
f3	40	42		32	76	29
m1	44	57	69		71	47
m2	1	1	2			1
m3	46	65	41	29	137
6	f1	f2	f3	m1	m2	m3
f1		71	72	24	86	8
f2	31		20	11	71	8
f3	50	32		17	52	24
m1	48	81	80		97	50
m2
m3	33	84	94	37	106
7	f1	f2	f3	m1	m2	m3
f1		57	47	66	51	41
f2	80		71	67	43	49
f3	38	32		30	34	28
m1	23	21	21		28	37
m2	65	39	103	61		81
m3	44	24	54	87	61
8	f1	f2	f3	m1	m2	m3
f1		91	58	36	83	38
f2	26		34	13	57	9
f3	33	100		23	81	21
m1	40	68	60		90	69
m2	9	19	6	8		4
m3	37	89	55	57	98
9	f1	f2	f3	m1	m2	m3
f1
f2	45		2		2	2
f3	104	69		34	31	21
m1	124	87	59		27	48
m2	95	109	42	22		35
m3	70	101	32	44	45
10	f1	f2	f3	m1	m2	m3
f1
f2	81		86	15	29	33
f3	71	22		14	17	11
m1	85	32	96		49	34
m2	82	54	67	67		35
m3	98	76	82	49	44
11	f1	f2	f3	m1	m2	m3
f1		90	52	29	35	65
f2	59		43	33	19	71
f3	40	46		32	39	58
m1	54	71	74		43	92
m2	47	55	65	66		76
m3	14	16	27	15	11
12	f1	f2	f3	m1	m2	m3
f1		68	18	30	27	22
f2
f3	43	97		21	19	59
m1	108	86	39		44	42
m2	102	110	50	25		51
m3	36	98	46	18	29
13	f1	f2	f3	m1	m2	m3
f1		43	61	40	39	46
f2	10		11	12	14	12
f3	15	18		28	22	10
m1	56	102	100		32	24
m2	45	91	86	28		22
m3	77	110	67	46	63
14	f1	f2	f3	m1	m2	m3
f1		58	65	53	62	73
f2	33		26	45	49	77
f3	46	44		109	30	44
m1	25	36	54		34	33
m2	62	51	35	55		64
m3	25	50	34	36	20
15	f1	f2	f3	m1	m2	m3
f1		2	27	1
f2	80		102	44	42	57
f3	8
m1	90	28	61		27	62
m2	135	38	104	19		48
m3	47	38	118	50	26
16	f1	f2	f3	m1	m2	m3
f1		49	46	29	37	22
f2	91		32	89	65	79
f3	75	14		78	74	39
m1	20	29	29		49	29
m2	26	18	35	56		34
m3	44	35	40	58	80
17	f1	f2	f3	m1	m2	m3
f1
f2	116		25	35	87	71
f3	114	27		91	55	37
m1	59	18	38		54	33
m2	63	53	34	24		28
m3	117	47	28	34	35
18	f1	f2	f3	m1	m2	m3
f1		37	21	14	23	9
f2	98		108	36	21	36
f3	17	25		16	12	22
m1	67	38	68		70	34
m2	68	32	83	66		56
m3	52	46	99	51	57
19	f1	f2	f3	m1	m2	m3
f1		30	145	51	38	39
f2	8		74	32	26	20
f3
m1	53	54	86		51	16
m2	34	84	67	68		39
m3	48	89	116	19	35
20	f1	f2	f3	m1	m2	m3
f1		14	67	74	54	36
f2	19		60	45	188	25
f3	37	21		15	16	38
m1	97	44	56		53	37
m2	7	28	7	3		14
m3	52	23	115	22	74
21	f1	f2	f3	m1	m2	m3
f1		45	17	13	13	11
f2
f3	43	76		40	30	19
m1	86	85	76		24	49
m2	98	119	54	24		33
m3	84	107	39	34	26
22	f1	f2	f3	m1	m2	m3
f1		63	90	53	40	42
f2			19
f3	2	34		7	1	1
m1	39	93	101		22	32
m2	37	118	77	50		33
m3	45	83	84	45	33
23	f1	f2	f3	m1	m2	m3
f1		106	40	53	74	25
f2
f3	23	57		23	41	29
m1	65	90	84		66	31
m2	23	72	33	19		34
m3	34	129	78	28	85
24	f1	f2	f3	m1	m2	m3
f1		53	49	97	45	58
f2	17		33	82	21	20
f3	30	57		67	61	17
m1
m2	30	48	73	102		11
m3	80	78	42	108	38
25	f1	f2	f3	m1	m2	m3
f1		25	52	43	36	37
f2	54		108	30	36	40
f3
m1	52	34	69		62	17
m2	45	27	113	54		26
m3	62	59	128	34	39
26	f1	f2	f3	m1	m2	m3
f1		26	61	48	57	18
f2	40		76	61	61	63
f3	36	26		26	9	29
m1	57	49	77		43	34
m2	45	56	33	45		46
m3	64	45	91	41	60
27	f1	f2	f3	m1	m2	m3
f1		44	82	106	44	28
f2	15		28	72	23	20
f3	37	64		92	15	31
m1
m2	39	81	26	88		51
m3	31	76	74	94	54
28	f1	f2	f3	m1	m2	m3
f1		35	34	52	58	106
f2	30		83	58	76	73
f3	36	53		33	37	79
m1	42	30	41		54	101
m2	54	33	33	45		49
m3	12	4	12	6	1
29	f1	f2	f3	m1	m2	m3
f1		63	124	40	28	20
f2			34
f3		8
m1	52	84	77		15	47
m2	67	125	84	38		47
m3	25	114	91	70	41
30	f1	f2	f3	m1	m2	m3
f1		60	23	33	68	47
f2	50		44	43	69	38
f3	20	27		47	114	34
m1	40	41	48		77	41
m2	14	15	28	5		2
m3	52	65	61	62	69
31	f1	f2	f3	m1	m2	m3
f1		35	82	44	55	57
f2	28		114	35	41	47
f3
m1	51	88	101		27	65
m2	58	44	92	25		58
m3	34	34	89	26	28
32	f1	f2	f3	m1	m2	m3
f1		12	14	18	55	12
f2	62		33	29	90	43
f3	89	19		58	93	18
m1	68	13	55		42	47
m2	24	11	16	8		1
m3	81	87	39	94	68
33	f1	f2	f3	m1	m2	m3
f1		71	30	88	49	44
f2	34		62	19	35	21
f3	24	81		54	28	37
m1	63	29	69		73	26
m2	20	58	34	47		35
m3	74	59	64	37	100
34	f1	f2	f3	m1	m2	m3
f1		14
f2	38		3	3
f3	73	114		42	34	33
m1	80	94	51		22	42
m2	108	94	56	29		34
m3	105	91	35	51	48
35	f1	f2	f3	m1	m2	m3
f1		56	55	30	38	31
f2	33		83	20	34	19
f3
m1	31	27	109		18	66
m2	72	58	110	38		32
m3	28	28	112	66	15
36	f1	f2	f3	m1	m2	m3
f1		50	62	71	35	45
f2	13		25	42	13	8
f3	56	74		95	18	18
m1	1
m2	52	96	44	110		24
m3	51	86	23	122	31
37	f1	f2	f3	m1	m2	m3
f1		79	47	41	33	38
f2	2		1	1	1
f3	49	127		60	60	15
m1	26	69	39		25	25
m2	53	76	48	43		31
m3	70	97	29	84	67
38	f1	f2	f3	m1	m2	m3
f1		60	28	35	45	94
f2	33		25	18	19	81
f3	37	71		70	35	85
m1	45	50	73		39	78
m2	62	75	47	61		125
m3
39	f1	f2	f3	m1	m2	m3
f1		123	45	60	44	28
f2	24		23	14	14	7
f3	28	95		70	39	49
m1	35	29	25		21	29
m2	50	64	39	70		44
m3	40	52	80	89	73
40	f1	f2	f3	m1	m2	m3
f1		119	38	28	42	58
f2
f3	42	86		32	20	47
m1	71	68	93		47	84
m2	56	89	55	34		85
m3	16	78	19	18	11

## Sheet: 3f1m
count	run	actor.id	receiver.id	actor.sex	receiver.sex
1	1	1	4	F	M
2	1	1	4	F	M
3	1	1	4	F	M
4	1	3	2	F	F
5	1	1	4	F	M
6	1	3	2	F	F
7	1	3	2	F	F
8	1	3	2	F	F
9	1	3	2	F	F
10	1	2	3	F	F
11	1	3	2	F	F
12	1	3	1	F	F
13	1	3	1	F	F
14	1	3	4	F	M
15	1	3	2	F	F
16	1	3	2	F	F
17	1	4	1	M	F
18	1	3	1	F	F
19	1	3	1	F	F
20	1	3	4	F	M
21	1	3	4	F	M
22	1	2	1	F	F
23	1	3	4	F	M
24	1	3	1	F	F
25	1	2	1	F	F
26	1	1	4	F	M
27	1	2	1	F	F
28	1	3	2	F	F
29	1	2	3	F	F
30	1	4	1	M	F
31	1	3	4	F	M
32	1	1	4	F	M
33	1	1	4	F	M
34	1	3	2	F	F
35	1	2	3	F	F
36	1	1	4	F	M
37	1	3	2	F	F
38	1	2	3	F	F
39	1	4	1	M	F
40	1	3	2	F	F
41	1	3	2	F	F
42	1	2	4	F	M
43	1	3	2	F	F
44	1	1	4	F	M
45	1	3	4	F	M
46	1	4	1	M	F
47	1	3	2	F	F
48	1	3	2	F	F
49	1	2	1	F	F
50	1	3	2	F	F
51	1	3	1	F	F
52	1	2	4	F	M
53	1	3	1	F	F
54	1	3	1	F	F
55	1	4	2	M	F
56	1	3	1	F	F
57	1	3	1	F	F
58	1	2	4	F	M
59	1	1	2	F	F
60	1	2	1	F	F
61	1	2	1	F	F
62	1	3	4	F	M
63	1	2	1	F	F
64	1	2	1	F	F
65	1	3	4	F	M
66	1	3	4	F	M
67	1	3	4	F	M
68	1	3	4	F	M
69	1	1	2	F	F
70	1	4	3	M	F
71	1	4	3	M	F
72	1	2	1	F	F
73	1	3	4	F	M
74	1	2	1	F	F
75	1	3	4	F	M
76	1	3	4	F	M
77	1	2	1	F	F
78	1	3	4	F	M
79	1	1	2	F	F
80	1	3	4	F	M
81	1	3	2	F	F
82	1	3	1	F	F
83	1	3	2	F	F
84	1	3	1	F	F
85	1	3	4	F	M
86	1	3	4	F	M
87	1	3	2	F	F
88	1	3	2	F	F
89	1	4	2	M	F
90	1	3	4	F	M
91	1	2	4	F	M
92	1	1	2	F	F
93	1	2	4	F	M
94	1	4	2	M	F
95	1	1	3	F	F
96	1	2	1	F	F
97	1	3	4	F	M
98	1	1	2	F	F
99	1	2	4	F	M
100	1	3	4	F	M
101	1	3	4	F	M
102	1	3	4	F	M
103	1	1	2	F	F
104	1	3	4	F	M
105	1	3	4	F	M
106	1	2	1	F	F
107	1	3	1	F	F
108	1	4	3	M	F
109	1	2	1	F	F
110	1	4	3	M	F
111	1	2	1	F	F
112	1	3	4	F	M
113	1	4	2	M	F
114	1	3	1	F	F
115	1	3	1	F	F
116	1	3	1	F	F
117	1	2	3	F	F
118	1	2	3	F	F
119	1	4	2	M	F
120	1	2	4	F	M
121	1	3	1	F	F
122	1	4	2	M	F
123	1	3	2	F	F
124	1	1	4	F	M
125	1	3	2	F	F
126	1	1	2	F	F
127	1	4	1	M	F
128	1	2	4	F	M
129	1	1	4	F	M
130	1	2	4	F	M
131	1	3	1	F	F
132	1	2	1	F	F
133	1	4	1	M	F
134	1	3	2	F	F
135	1	3	2	F	F
136	1	3	2	F	F
137	1	2	4	F	M
138	1	3	4	F	M
139	1	3	2	F	F
140	1	4	1	M	F
141	1	3	2	F	F
142	1	1	4	F	M
143	1	3	2	F	F
144	1	1	4	F	M
145	1	1	4	F	M
146	1	1	4	F	M
147	1	3	2	F	F
148	1	3	2	F	F
149	1	2	3	F	F
150	1	3	2	F	F
151	1	4	1	M	F
152	1	2	1	F	F
153	1	3	2	F	F
154	1	4	1	M	F
155	1	3	2	F	F
156	1	3	4	F	M
157	1	3	2	F	F
158	1	2	3	F	F
159	1	3	2	F	F
160	1	1	4	F	M
161	1	3	1	F	F
162	1	4	3	M	F
163	1	3	4	F	M
164	1	3	4	F	M
165	1	2	1	F	F
166	1	2	1	F	F
167	1	4	3	M	F
168	1	3	2	F	F
169	1	2	3	F	F
170	1	2	3	F	F
171	1	3	2	F	F
172	1	3	2	F	F
173	1	3	1	F	F
174	1	2	1	F	F
175	1	2	1	F	F
176	1	1	2	F	F
177	1	3	4	F	M
178	1	3	4	F	M
179	1	1	2	F	F
180	1	3	4	F	M
181	1	3	1	F	F
182	1	4	1	M	F
183	1	1	4	F	M
184	1	4	2	M	F
185	1	3	2	F	F
186	1	3	4	F	M
187	1	4	1	M	F
188	1	3	2	F	F
189	1	4	1	M	F
190	1	4	1	M	F
191	1	3	4	F	M
192	1	3	4	F	M
193	1	1	4	F	M
194	1	2	4	F	M
195	1	2	4	F	M
196	1	2	4	F	M
197	1	3	4	F	M
198	1	1	2	F	F
199	1	4	2	M	F
200	1	2	1	F	F
201	1	3	4	F	M
202	1	4	2	M	F
203	1	2	4	F	M
204	1	3	1	F	F
205	1	3	1	F	F
206	1	2	4	F	M
207	1	3	1	F	F
208	1	3	1	F	F
209	1	3	1	F	F
210	1	2	4	F	M
211	1	3	1	F	F
212	1	3	1	F	F
213	1	3	1	F	F
214	1	2	4	F	M
215	1	3	1	F	F
216	1	3	4	F	M
217	1	1	4	F	M
218	1	2	4	F	M
219	1	1	3	F	F
220	1	2	4	F	M
221	1	3	1	F	F
222	1	2	4	F	M
223	1	2	4	F	M
224	1	3	1	F	F
225	1	2	4	F	M
226	1	2	4	F	M
227	1	3	1	F	F
228	1	4	2	M	F
229	1	3	1	F	F
230	1	3	1	F	F
231	1	2	4	F	M
232	1	3	1	F	F
233	1	3	1	F	F
234	1	3	1	F	F
235	1	2	4	F	M
236	1	1	3	F	F
237	1	3	1	F	F
238	1	2	4	F	M
239	1	1	4	F	M
240	1	1	3	F	F
241	1	4	2	M	F
242	1	3	1	F	F
243	1	3	1	F	F
244	1	3	1	F	F
245	1	3	1	F	F
246	1	3	1	F	F
247	1	1	4	F	M
248	1	2	3	F	F
249	1	4	1	M	F
250	1	2	3	F	F
251	1	1	4	F	M
252	1	2	4	F	M
253	1	3	1	F	F
254	1	2	4	F	M
255	1	2	4	F	M
256	1	2	4	F	M
257	1	2	4	F	M
258	1	4	2	M	F
259	1	3	1	F	F
260	1	3	1	F	F
261	1	2	1	F	F
262	1	2	1	F	F
263	1	3	2	F	F
264	1	3	4	F	M
265	1	3	2	F	F
266	1	4	3	M	F
267	1	2	4	F	M
268	1	3	1	F	F
269	1	4	2	M	F
270	1	3	1	F	F
271	1	3	1	F	F
272	1	2	4	F	M
273	1	3	1	F	F
274	1	2	4	F	M
275	1	3	4	F	M
276	1	1	2	F	F
277	1	3	1	F	F
278	1	2	4	F	M
279	1	3	1	F	F
280	1	2	4	F	M
281	1	1	3	F	F
282	1	2	4	F	M
283	1	3	1	F	F
284	1	2	1	F	F
285	1	2	1	F	F
286	1	3	4	F	M
287	1	1	2	F	F
288	1	2	3	F	F
289	1	2	3	F	F
290	1	2	3	F	F
291	1	3	2	F	F
292	1	2	1	F	F
293	1	3	4	F	M
294	1	2	1	F	F
295	1	3	4	F	M
296	1	3	4	F	M
297	1	3	4	F	M
298	1	3	4	F	M
299	1	3	4	F	M
300	1	2	1	F	F
301	1	2	4	F	M
302	1	2	4	F	M
303	1	1	3	F	F
304	1	2	4	F	M
305	1	2	4	F	M
306	1	3	1	F	F
307	1	4	2	M	F
308	1	1	3	F	F
309	1	1	3	F	F
310	1	4	3	M	F
311	1	1	3	F	F
312	1	3	4	F	M
313	1	3	1	F	F
314	1	3	2	F	F
315	1	4	1	M	F
316	1	3	1	F	F
317	1	2	1	F	F
318	1	2	3	F	F
319	1	3	1	F	F
320	1	4	1	M	F
321	1	1	4	F	M
322	1	3	2	F	F
323	1	3	2	F	F
324	1	3	1	F	F
325	1	4	1	M	F
326	1	1	3	F	F
327	1	2	1	F	F
328	1	2	4	F	M
329	1	1	3	F	F
330	1	4	2	M	F
331	1	3	2	F	F
332	1	2	3	F	F
333	1	1	2	F	F
334	1	2	4	F	M
335	1	2	4	F	M
336	1	1	2	F	F
337	1	1	4	F	M
338	1	1	4	F	M
339	1	1	4	F	M
340	1	3	2	F	F
341	1	2	1	F	F
342	1	1	4	F	M
343	1	3	2	F	F
344	1	3	1	F	F
345	1	3	1	F	F
346	1	3	1	F	F
347	1	4	3	M	F
348	1	3	1	F	F
349	1	4	1	M	F
350	1	1	3	F	F
351	1	4	1	M	F
352	1	4	1	M	F
353	1	2	3	F	F
354	1	4	1	M	F
355	1	2	3	F	F
356	1	3	1	F	F
357	1	3	1	F	F
358	1	4	3	M	F
359	1	3	2	F	F
360	1	3	2	F	F
361	1	3	2	F	F
362	1	3	2	F	F
363	1	3	2	F	F
364	1	1	4	F	M
365	1	3	2	F	F
366	1	4	1	M	F
367	1	3	2	F	F
368	1	3	1	F	F
369	1	1	4	F	M
370	1	2	4	F	M
371	1	4	2	M	F
372	1	2	4	F	M
373	1	3	4	F	M
374	1	3	1	F	F
375	1	3	1	F	F
376	1	3	1	F	F
377	1	3	1	F	F
378	1	3	1	F	F
379	1	2	4	F	M
380	1	3	1	F	F
381	1	3	1	F	F
382	1	2	4	F	M
383	1	2	4	F	M
384	1	1	4	F	M
385	1	3	1	F	F
386	1	3	4	F	M
387	1	1	4	F	M
388	1	2	4	F	M
389	1	3	1	F	F
390	1	3	1	F	F
391	1	1	3	F	F
392	1	4	2	M	F
393	1	1	3	F	F
394	1	4	2	M	F
395	1	3	1	F	F
396	1	3	4	F	M
397	1	3	1	F	F
398	1	4	2	M	F
399	1	3	1	F	F
400	1	2	4	F	M
401	1	3	4	F	M
402	1	2	3	F	F
403	1	4	1	M	F
404	1	2	4	F	M
405	1	4	1	M	F
406	1	2	4	F	M
407	1	2	3	F	F
408	1	4	2	M	F
409	1	3	2	F	F
410	1	2	1	F	F
411	1	4	3	M	F
412	1	2	1	F	F
413	1	2	1	F	F
414	1	1	2	F	F
415	1	2	4	F	M
416	1	3	4	F	M
417	1	3	2	F	F
418	1	3	2	F	F
419	1	2	1	F	F
420	1	3	1	F	F
421	1	2	3	F	F
422	1	2	1	F	F
423	1	2	1	F	F
424	1	3	4	F	M
425	1	2	1	F	F
426	1	2	1	F	F
427	1	3	4	F	M
428	1	3	4	F	M
429	1	2	1	F	F
430	1	3	4	F	M
431	1	3	4	F	M
432	1	2	1	F	F
433	1	3	4	F	M
434	1	1	2	F	F
435	1	4	3	M	F
436	1	3	4	F	M
437	1	2	1	F	F
438	1	3	4	F	M
439	1	2	1	F	F
440	1	4	1	M	F
441	1	2	1	F	F
442	1	3	4	F	M
443	1	4	2	M	F
444	1	3	1	F	F
445	1	2	1	F	F
446	1	3	1	F	F
447	1	3	1	F	F
448	1	4	2	M	F
449	1	3	1	F	F
450	1	3	1	F	F
451	1	4	2	M	F
452	1	2	3	F	F
453	1	1	3	F	F
454	1	3	2	F	F
455	1	4	1	M	F
456	1	3	2	F	F
457	1	4	1	M	F
458	1	3	2	F	F
459	1	3	2	F	F
460	1	3	2	F	F
461	1	1	4	F	M
462	1	3	2	F	F
463	1	4	1	M	F
464	1	4	1	M	F
465	1	3	2	F	F
466	1	2	3	F	F
467	1	2	1	F	F
468	1	4	2	M	F
469	1	4	2	M	F
470	1	1	3	F	F
471	1	3	1	F	F
472	1	3	1	F	F
473	1	2	4	F	M
474	1	4	3	M	F
475	1	4	2	M	F
476	1	1	3	F	F
477	1	4	1	M	F
478	1	1	4	F	M
479	1	3	1	F	F
480	1	3	1	F	F
481	1	3	1	F	F
482	1	1	3	F	F
483	1	4	2	M	F
484	1	2	4	F	M
485	1	3	1	F	F
486	1	3	1	F	F
487	1	3	1	F	F
488	1	3	4	F	M
489	1	3	2	F	F
490	1	4	1	M	F
491	1	2	3	F	F
492	1	4	1	M	F
493	1	4	1	M	F
494	1	3	2	F	F
495	1	3	1	F	F
496	1	3	1	F	F
497	1	2	1	F	F
498	1	3	4	F	M
499	1	2	1	F	F
500	1	3	2	F	F
501	1	3	4	F	M
502	1	3	4	F	M
503	1	2	1	F	F
504	1	3	4	F	M
505	1	1	2	F	F
506	1	2	1	F	F
507	1	2	4	F	M
508	1	2	1	F	F
509	1	3	2	F	F
510	1	4	3	M	F
511	1	1	2	F	F
512	1	3	4	F	M
513	1	3	2	F	F
514	1	4	1	M	F
515	1	3	4	F	M
516	1	2	3	F	F
517	1	3	1	F	F
518	1	3	1	F	F
519	1	3	1	F	F
520	1	4	2	M	F
521	1	4	2	M	F
522	1	3	1	F	F
523	1	3	4	F	M
524	1	2	1	F	F
525	1	2	1	F	F
526	1	3	4	F	M
527	1	2	1	F	F
528	1	2	1	F	F
529	1	1	2	F	F
530	1	4	3	M	F
531	1	3	4	F	M
532	1	1	2	F	F
533	1	2	1	F	F
534	1	4	1	M	F
535	1	3	4	F	M
536	1	3	2	F	F
537	1	4	1	M	F
538	1	3	2	F	F
539	1	3	2	F	F
540	1	3	2	F	F
541	1	3	2	F	F
542	1	4	1	M	F
543	1	3	2	F	F
544	1	1	3	F	F
545	1	4	1	M	F
546	1	2	4	F	M
547	1	3	1	F	F
548	1	3	1	F	F
549	1	4	2	M	F
550	1	3	1	F	F
551	1	2	4	F	M
552	1	3	1	F	F
553	1	2	4	F	M
554	1	2	4	F	M
555	1	2	4	F	M
556	1	3	1	F	F
557	1	4	1	M	F
558	1	3	1	F	F
559	1	4	2	M	F
560	1	3	1	F	F
561	1	3	1	F	F
562	1	3	1	F	F
563	1	3	1	F	F
564	1	4	2	M	F
565	1	3	1	F	F
566	1	3	1	F	F
567	1	2	4	F	M
568	1	3	1	F	F
569	1	3	1	F	F
570	1	2	4	F	M
571	1	1	3	F	F
572	1	3	1	F	F
573	1	3	1	F	F
574	1	1	3	F	F
575	1	2	4	F	M
576	1	4	2	M	F
577	1	3	1	F	F
578	1	2	1	F	F
579	1	4	1	M	F
580	1	1	2	F	F
581	1	4	1	M	F
582	1	3	4	F	M
583	1	2	1	F	F
584	1	4	2	M	F
585	1	3	1	F	F
586	1	3	1	F	F
587	1	3	1	F	F
588	1	4	2	M	F
589	1	3	1	F	F
590	1	4	2	M	F
591	1	4	3	M	F
592	1	2	4	F	M
593	1	3	1	F	F
594	1	4	2	M	F
595	1	1	3	F	F
596	1	2	3	F	F
597	1	3	2	F	F
598	1	2	4	F	M
599	1	3	1	F	F
600	1	3	1	F	F
601	1	3	1	F	F
602	1	3	4	F	M
603	1	1	2	F	F
604	1	3	4	F	M
605	1	3	4	F	M
606	1	3	4	F	M
607	1	2	1	F	F
608	1	3	4	F	M
609	1	2	1	F	F
610	1	2	3	F	F
611	1	3	2	F	F
612	1	2	1	F	F
613	1	2	1	F	F
614	1	2	1	F	F
615	1	2	3	F	F
616	2	3	1	F	F
617	2	4	2	M	F
618	2	2	1	F	F
619	2	1	4	F	M
620	2	2	1	F	F
621	2	3	4	F	M
622	2	2	4	F	M
623	2	2	4	F	M
624	2	1	3	F	F
625	2	3	1	F	F
626	2	3	1	F	F
627	2	2	4	F	M
628	2	1	3	F	F
629	2	2	4	F	M
630	2	2	4	F	M
631	2	2	4	F	M
632	2	3	1	F	F
633	2	3	1	F	F
634	2	3	1	F	F
635	2	3	1	F	F
636	2	2	4	F	M
637	2	2	4	F	M
638	2	2	4	F	M
639	2	2	4	F	M
640	2	3	4	F	M
641	2	3	4	F	M
642	2	3	4	F	M
643	2	2	1	F	F
644	2	2	1	F	F
645	2	2	1	F	F
646	2	3	4	F	M
647	2	1	2	F	F
648	2	3	4	F	M
649	2	3	4	F	M
650	2	2	1	F	F
651	2	2	1	F	F
652	2	3	4	F	M
653	2	1	2	F	F
654	2	3	4	F	M
655	2	2	4	F	M
656	2	2	4	F	M
657	2	3	1	F	F
658	2	2	3	F	F
659	2	2	1	F	F
660	2	3	4	F	M
661	2	1	2	F	F
662	2	2	3	F	F
663	2	1	4	F	M
664	2	1	4	F	M
665	2	2	3	F	F
666	2	2	4	F	M
667	2	2	3	F	F
668	2	2	1	F	F
669	2	2	4	F	M
670	2	4	3	M	F
671	2	2	4	F	M
672	2	3	2	F	F
673	2	3	2	F	F
674	2	1	4	F	M
675	2	2	3	F	F
676	2	1	4	F	M
677	2	1	4	F	M
678	2	2	3	F	F
679	2	1	4	F	M
680	2	2	3	F	F
681	2	3	2	F	F
682	2	2	3	F	F
683	2	1	4	F	M
684	2	2	3	F	F
685	2	3	2	F	F
686	2	1	4	F	M
687	2	1	2	F	F
688	2	1	4	F	M
689	2	1	4	F	M
690	2	1	4	F	M
691	2	2	3	F	F
692	2	2	1	F	F
693	2	3	4	F	M
694	2	1	2	F	F
695	2	1	2	F	F
696	2	4	3	M	F
697	2	2	1	F	F
698	2	3	4	F	M
699	2	3	4	F	M
700	2	3	4	F	M
701	2	2	1	F	F
702	2	3	4	F	M
703	2	3	2	F	F
704	2	1	4	F	M
705	2	2	3	F	F
706	2	1	4	F	M
707	2	1	4	F	M
708	2	2	3	F	F
709	2	1	4	F	M
710	2	3	2	F	F
711	2	1	4	F	M
712	2	1	4	F	M
713	2	2	3	F	F
714	2	1	4	F	M
715	2	3	2	F	F
716	2	1	4	F	M
717	2	2	3	F	F
718	2	1	4	F	M
719	2	1	4	F	M
720	2	1	4	F	M
721	2	1	4	F	M
722	2	2	4	F	M
723	2	3	4	F	M
724	2	3	4	F	M
725	2	2	1	F	F
726	2	3	4	F	M
727	2	3	4	F	M
728	2	1	2	F	F
729	2	2	4	F	M
730	2	3	4	F	M
731	2	3	2	F	F
732	2	3	4	F	M
733	2	3	4	F	M
734	2	2	3	F	F
735	2	2	4	F	M
736	2	2	4	F	M
737	2	2	4	F	M
738	2	2	4	F	M
739	2	3	1	F	F
740	2	2	4	F	M
741	2	2	4	F	M
742	2	1	3	F	F
743	2	1	3	F	F
744	2	1	3	F	F
745	2	2	4	F	M
746	2	4	1	M	F
747	2	2	4	F	M
748	2	1	4	F	M
749	2	1	4	F	M
750	2	2	3	F	F
751	2	1	4	F	M
752	2	1	4	F	M
753	2	3	2	F	F
754	2	1	4	F	M
755	2	2	1	F	F
756	2	3	2	F	F
757	2	3	2	F	F
758	2	2	4	F	M
759	2	2	4	F	M
760	2	2	4	F	M
761	2	3	1	F	F
762	2	2	4	F	M
763	2	2	4	F	M
764	2	2	4	F	M
765	2	2	4	F	M
766	2	2	4	F	M
767	2	3	1	F	F
768	2	2	4	F	M
769	2	2	4	F	M
770	2	3	1	F	F
771	2	2	4	F	M
772	2	2	4	F	M
773	2	2	4	F	M
774	2	2	4	F	M
775	2	3	1	F	F
776	2	2	4	F	M
777	2	3	4	F	M
778	2	3	4	F	M
779	2	3	4	F	M
780	2	3	4	F	M
781	2	2	1	F	F
782	2	3	4	F	M
783	2	3	4	F	M
784	2	3	4	F	M
785	2	1	2	F	F
786	2	3	4	F	M
787	2	3	4	F	M
788	2	2	4	F	M
789	2	2	4	F	M
790	2	2	4	F	M
791	2	3	2	F	F
792	2	3	4	F	M
793	2	3	4	F	M
794	2	3	4	F	M
795	2	3	4	F	M
796	2	2	1	F	F
797	2	3	4	F	M
798	2	2	1	F	F
799	2	1	3	F	F
800	2	4	1	M	F
801	2	3	4	F	M
802	2	3	4	F	M
803	2	3	1	F	F
804	2	1	3	F	F
805	2	2	4	F	M
806	2	1	4	F	M
807	2	3	4	F	M
808	2	2	4	F	M
809	2	1	3	F	F
810	2	3	4	F	M
811	2	3	4	F	M
812	2	3	4	F	M
813	2	3	4	F	M
814	2	2	4	F	M
815	2	1	3	F	F
816	2	2	4	F	M
817	2	2	4	F	M
818	2	2	4	F	M
819	2	2	4	F	M
820	2	2	4	F	M
821	2	3	1	F	F
822	2	2	4	F	M
823	2	2	4	F	M
824	2	2	4	F	M
825	2	2	4	F	M
826	2	2	4	F	M
827	2	1	3	F	F
828	2	4	2	M	F
829	2	4	1	M	F
830	2	3	2	F	F
831	2	1	4	F	M
832	2	2	4	F	M
833	2	2	3	F	F
834	2	3	1	F	F
835	2	1	4	F	M
836	2	3	2	F	F
837	2	1	4	F	M
838	2	3	2	F	F
839	2	2	3	F	F
840	2	3	2	F	F
841	2	1	4	F	M
842	2	3	2	F	F
843	2	2	3	F	F
844	2	1	4	F	M
845	2	1	4	F	M
846	2	2	3	F	F
847	2	1	4	F	M
848	2	1	4	F	M
849	2	2	4	F	M
850	2	2	4	F	M
851	2	3	4	F	M
852	2	3	1	F	F
853	2	2	4	F	M
854	2	1	4	F	M
855	2	3	1	F	F
856	2	1	4	F	M
857	2	3	1	F	F
858	2	1	4	F	M
859	2	3	4	F	M
860	2	3	1	F	F
861	2	1	3	F	F
862	2	1	4	F	M
863	2	2	4	F	M
864	2	2	4	F	M
865	2	1	4	F	M
866	2	3	1	F	F
867	2	3	1	F	F
868	2	3	4	F	M
869	2	1	2	F	F
870	2	3	4	F	M
871	2	3	4	F	M
872	2	3	4	F	M
873	2	4	3	M	F
874	2	2	1	F	F
875	2	1	2	F	F
876	2	3	4	F	M
877	2	1	2	F	F
878	2	3	4	F	M
879	2	2	1	F	F
880	2	2	1	F	F
881	2	1	2	F	F
882	2	1	4	F	M
883	2	1	4	F	M
884	2	3	2	F	F
885	2	1	4	F	M
886	2	1	4	F	M
887	2	1	4	F	M
888	2	3	2	F	F
889	2	1	4	F	M
890	2	1	4	F	M
891	2	2	3	F	F
892	2	1	3	F	F
893	2	2	4	F	M
894	2	2	4	F	M
895	2	2	4	F	M
896	2	3	1	F	F
897	2	2	3	F	F
898	2	2	3	F	F
899	2	1	4	F	M
900	2	2	3	F	F
901	2	1	4	F	M
902	2	1	4	F	M
903	2	3	2	F	F
904	2	1	2	F	F
905	2	2	4	F	M
906	2	1	3	F	F
907	2	2	4	F	M
908	2	3	1	F	F
909	2	3	2	F	F
910	2	2	4	F	M
911	2	2	4	F	M
912	2	3	1	F	F
913	2	2	3	F	F
914	2	1	4	F	M
915	2	3	2	F	F
916	2	3	2	F	F
917	2	3	4	F	M
918	2	1	4	F	M
919	2	4	2	M	F
920	2	3	1	F	F
921	2	1	4	F	M
922	2	2	4	F	M
923	2	2	4	F	M
924	2	3	1	F	F
925	2	2	4	F	M
926	2	2	3	F	F
927	2	4	3	M	F
928	2	2	1	F	F
929	2	2	1	F	F
930	2	2	1	F	F
931	2	3	4	F	M
932	2	2	1	F	F
933	2	3	4	F	M
934	2	3	4	F	M
935	2	2	1	F	F
936	2	3	4	F	M
937	2	3	4	F	M
938	2	2	1	F	F
939	2	3	4	F	M
940	2	1	2	F	F
941	2	3	4	F	M
942	2	1	2	F	F
943	2	3	4	F	M
944	2	3	4	F	M
945	2	2	1	F	F
946	2	3	4	F	M
947	2	1	2	F	F
948	2	2	4	F	M
949	2	2	4	F	M
950	2	2	4	F	M
951	2	2	4	F	M
952	2	2	4	F	M
953	2	2	4	F	M
954	2	1	2	F	F
955	2	4	2	M	F
956	2	2	4	F	M
957	2	2	1	F	F
958	2	3	1	F	F
959	2	2	1	F	F
960	2	3	1	F	F
961	2	2	1	F	F
962	2	3	4	F	M
963	2	2	4	F	M
964	2	3	1	F	F
965	2	3	1	F	F
966	2	1	2	F	F
967	2	3	1	F	F
968	2	3	4	F	M
969	2	2	1	F	F
970	2	3	4	F	M
971	2	2	1	F	F
972	2	3	4	F	M
973	2	3	4	F	M
974	2	1	2	F	F
975	2	1	2	F	F
976	2	3	4	F	M
977	2	3	4	F	M
978	2	2	1	F	F
979	2	4	3	M	F
980	2	2	1	F	F
981	2	3	4	F	M
982	2	2	1	F	F
983	2	4	3	M	F
984	2	1	2	F	F
985	2	3	4	F	M
986	2	2	4	F	M
987	2	2	4	F	M
988	2	2	3	F	F
989	2	3	2	F	F
990	2	3	2	F	F
991	2	1	3	F	F
992	2	3	1	F	F
993	2	3	1	F	F
994	2	2	4	F	M
995	2	3	4	F	M
996	2	3	1	F	F
997	2	3	2	F	F
998	2	3	4	F	M
999	2	3	1	F	F
1000	2	2	3	F	F
1001	2	3	4	F	M
1002	2	1	2	F	F
1003	2	3	4	F	M
1004	2	3	4	F	M
1005	2	3	4	F	M
1006	2	2	1	F	F
1007	2	3	4	F	M
1008	2	3	4	F	M
1009	2	2	1	F	F
1010	2	2	1	F	F
1011	2	1	2	F	F
1012	2	3	4	F	M
1013	2	1	4	F	M
1014	2	2	1	F	F
1015	2	2	1	F	F
1016	2	2	1	F	F
1017	2	2	1	F	F
1018	2	3	4	F	M
1019	2	3	4	F	M
1020	2	2	4	F	M
1021	2	3	4	F	M
1022	2	1	4	F	M
1023	2	3	1	F	F
1024	2	3	4	F	M
1025	2	3	1	F	F
1026	2	3	2	F	F
1027	2	2	4	F	M
1028	2	2	4	F	M
1029	2	3	4	F	M
1030	2	1	2	F	F
1031	2	1	4	F	M
1032	2	3	4	F	M
1033	2	3	4	F	M
1034	2	3	4	F	M
1035	2	3	4	F	M
1036	2	3	4	F	M
1037	2	3	4	F	M
1038	2	3	1	F	F
1039	2	1	2	F	F
1040	2	2	4	F	M
1041	2	2	4	F	M
1042	2	2	4	F	M
1043	2	2	4	F	M
1044	2	2	4	F	M
1045	2	2	4	F	M
1046	2	3	2	F	F
1047	2	3	1	F	F
1048	2	2	4	F	M
1049	2	3	4	F	M
1050	2	2	4	F	M
1051	2	2	4	F	M
1052	2	2	4	F	M
1053	2	1	4	F	M
1054	2	3	2	F	F
1055	2	1	4	F	M
1056	2	1	4	F	M
1057	2	3	2	F	F
1058	2	3	1	F	F
1059	2	3	1	F	F
1060	2	3	1	F	F
1061	2	3	1	F	F
1062	2	2	4	F	M
1063	2	2	4	F	M
1064	2	2	4	F	M
1065	2	1	3	F	F
1066	2	1	4	F	M
1067	2	1	4	F	M
1068	2	2	3	F	F
1069	2	1	4	F	M
1070	2	2	3	F	F
1071	2	1	4	F	M
1072	2	2	3	F	F
1073	2	1	4	F	M
1074	2	1	4	F	M
1075	2	1	4	F	M
1076	2	1	4	F	M
1077	2	1	4	F	M
1078	2	1	4	F	M
1079	2	2	4	F	M
1080	2	1	4	F	M
1081	2	2	4	F	M
1082	2	3	2	F	F
1083	2	1	4	F	M
1084	2	3	1	F	F
1085	2	3	1	F	F
1086	2	3	2	F	F
1087	2	3	4	F	M
1088	2	3	4	F	M
1089	2	3	4	F	M
1090	2	3	4	F	M
1091	2	2	1	F	F
1092	2	1	2	F	F
1093	2	3	4	F	M
1094	2	3	4	F	M
1095	2	2	1	F	F
1096	2	1	4	F	M
1097	2	3	4	F	M
1098	2	2	1	F	F
1099	2	3	1	F	F
1100	2	3	1	F	F
1101	2	2	3	F	F
1102	2	1	2	F	F
1103	2	2	3	F	F
1104	2	1	4	F	M
1105	2	2	3	F	F
1106	2	2	3	F	F
1107	2	2	3	F	F
1108	2	2	3	F	F
1109	2	1	4	F	M
1110	2	1	4	F	M
1111	2	1	4	F	M
1112	2	1	4	F	M
1113	2	1	4	F	M
1114	2	1	4	F	M
1115	2	1	4	F	M
1116	2	1	4	F	M
1117	2	3	2	F	F
1118	2	2	3	F	F
1119	2	2	3	F	F
1120	2	2	3	F	F
1121	2	1	4	F	M
1122	2	2	4	F	M
1123	2	1	4	F	M
1124	2	2	4	F	M
1125	2	2	4	F	M
1126	2	1	4	F	M
1127	2	2	3	F	F
1128	2	1	4	F	M
1129	2	1	4	F	M
1130	2	1	4	F	M
1131	2	2	3	F	F
1132	2	2	3	F	F
1133	2	2	3	F	F
1134	2	2	3	F	F
1135	2	2	3	F	F
1136	2	1	4	F	M
1137	2	1	4	F	M
1138	2	1	4	F	M
1139	2	2	3	F	F
1140	2	1	4	F	M
1141	2	2	3	F	F
1142	2	2	4	F	M
1143	2	1	2	F	F
1144	2	1	4	F	M
1145	2	2	3	F	F
1146	2	1	4	F	M
1147	2	2	3	F	F
1148	2	1	4	F	M
1149	2	1	4	F	M
1150	2	2	3	F	F
1151	2	1	4	F	M
1152	2	2	3	F	F
1153	2	1	4	F	M
1154	2	1	4	F	M
1155	2	1	4	F	M
1156	2	2	3	F	F
1157	2	1	4	F	M
1158	2	1	4	F	M
1159	2	2	3	F	F
1160	2	3	1	F	F
1161	2	1	4	F	M
1162	2	2	3	F	F
1163	2	1	4	F	M
1164	2	3	1	F	F
1165	2	1	3	F	F
1166	2	1	4	F	M
1167	2	1	4	F	M
1168	2	1	4	F	M
1169	2	3	2	F	F
1170	2	1	4	F	M
1171	2	1	4	F	M
1172	2	2	3	F	F
1173	2	3	2	F	F
1174	2	1	4	F	M
1175	2	3	2	F	F
1176	2	3	2	F	F
1177	2	3	2	F	F
1178	2	1	4	F	M
1179	2	3	4	F	M
1180	2	1	4	F	M
1181	2	1	4	F	M
1182	2	3	2	F	F
1183	2	1	4	F	M
1184	2	3	2	F	F
1185	2	1	4	F	M
1186	2	1	4	F	M
1187	2	1	4	F	M
1188	2	2	3	F	F
1189	2	1	4	F	M
1190	2	2	3	F	F
1191	2	2	3	F	F
1192	2	1	4	F	M
1193	2	2	3	F	F
1194	2	1	3	F	F
1195	2	1	4	F	M
1196	2	2	1	F	F
1197	2	3	4	F	M
1198	2	1	4	F	M
1199	2	3	4	F	M
1200	2	2	1	F	F
1201	2	3	4	F	M
1202	2	2	1	F	F
1203	2	3	4	F	M
1204	2	3	4	F	M
1205	2	3	4	F	M
1206	2	3	4	F	M
1207	2	3	4	F	M
1208	2	3	4	F	M
1209	2	2	1	F	F
1210	2	3	4	F	M
1211	2	3	4	F	M
1212	2	3	4	F	M
1213	2	1	4	F	M
1214	2	3	1	F	F
1215	2	1	2	F	F
1216	2	1	3	F	F
1217	2	2	4	F	M
1218	2	1	3	F	F
1219	2	2	4	F	M
1220	2	2	4	F	M
1221	2	3	4	F	M
1222	2	2	4	F	M
1223	2	3	2	F	F
1224	2	2	4	F	M
1225	2	3	4	F	M
1226	2	3	4	F	M
1227	2	3	4	F	M
1228	2	3	4	F	M
1229	2	3	4	F	M
1230	2	3	4	F	M
1231	2	1	2	F	F
1232	2	1	2	F	F
1233	2	3	2	F	F
1234	2	3	1	F	F
1235	2	3	4	F	M
1236	2	2	3	F	F
1237	2	3	4	F	M
1238	2	2	1	F	F
1239	2	3	4	F	M
1240	2	3	4	F	M
1241	2	3	4	F	M
1242	2	1	2	F	F
1243	2	3	4	F	M
1244	2	3	4	F	M
1245	2	3	4	F	M
1246	2	3	4	F	M
1247	2	3	4	F	M
1248	2	2	3	F	F
1249	2	2	3	F	F
1250	2	1	4	F	M
1251	2	1	4	F	M
1252	2	2	3	F	F
1253	2	1	4	F	M
1254	2	1	4	F	M
1255	2	1	4	F	M
1256	2	1	4	F	M
1257	2	1	4	F	M
1258	2	1	4	F	M
1259	2	1	4	F	M
1260	2	2	3	F	F
1261	2	1	4	F	M
1262	2	1	4	F	M
1263	2	3	2	F	F
1264	2	1	4	F	M
1265	2	3	2	F	F
1266	2	3	2	F	F
1267	2	2	3	F	F
1268	2	3	4	F	M
1269	2	2	3	F	F
1270	2	2	1	F	F
1271	2	3	4	F	M
1272	2	2	1	F	F
1273	2	3	4	F	M
1274	2	1	4	F	M
1275	2	1	4	F	M
1276	2	3	2	F	F
1277	2	3	4	F	M
1278	2	3	4	F	M
1279	2	3	4	F	M
1280	2	3	1	F	F
1281	2	3	4	F	M
1282	2	3	4	F	M
1283	2	3	4	F	M
1284	2	3	4	F	M
1285	2	2	1	F	F
1286	2	3	4	F	M
1287	3	4	1	M	F
1288	3	2	3	F	F
1289	3	4	1	M	F
1290	3	2	3	F	F
1291	3	4	1	M	F
1292	3	2	3	F	F
1293	3	4	1	M	F
1294	3	4	1	M	F
1295	3	2	1	F	F
1296	3	4	1	M	F
1297	3	2	3	F	F
1298	3	4	1	M	F
1299	3	4	1	M	F
1300	3	2	3	F	F
1301	3	4	1	M	F
1302	3	2	3	F	F
1303	3	2	3	F	F
1304	3	2	3	F	F
1305	3	4	1	M	F
1306	3	2	3	F	F
1307	3	4	1	M	F
1308	3	2	3	F	F
1309	3	4	1	M	F
1310	3	2	3	F	F
1311	3	2	3	F	F
1312	3	4	1	M	F
1313	3	2	3	F	F
1314	3	2	3	F	F
1315	3	2	3	F	F
1316	3	4	1	M	F
1317	3	3	2	F	F
1318	3	3	2	F	F
1319	3	4	1	M	F
1320	3	4	1	M	F
1321	3	2	1	F	F
1322	3	4	3	M	F
1323	3	2	1	F	F
1324	3	4	2	M	F
1325	3	4	1	M	F
1326	3	4	3	M	F
1327	3	2	3	F	F
1328	3	4	3	M	F
1329	3	2	4	F	M
1330	3	4	3	M	F
1331	3	4	1	M	F
1332	3	4	1	M	F
1333	3	2	4	F	M
1334	3	4	2	M	F
1335	3	1	2	F	F
1336	3	3	4	F	M
1337	3	4	1	M	F
1338	3	2	3	F	F
1339	3	2	3	F	F
1340	3	4	1	M	F
1341	3	2	4	F	M
1342	3	4	3	M	F
1343	3	2	1	F	F
1344	3	3	4	F	M
1345	3	2	1	F	F
1346	3	4	3	M	F
1347	3	1	2	F	F
1348	3	3	4	F	M
1349	3	2	1	F	F
1350	3	2	1	F	F
1351	3	2	1	F	F
1352	3	2	1	F	F
1353	3	3	4	F	M
1354	3	4	3	M	F
1355	3	2	1	F	F
1356	3	4	3	M	F
1357	3	3	4	F	M
1358	3	2	1	F	F
1359	3	3	4	F	M
1360	3	1	4	F	M
1361	3	4	1	M	F
1362	3	4	1	M	F
1363	3	3	1	F	F
1364	3	2	3	F	F
1365	3	4	1	M	F
1366	3	1	3	F	F
1367	3	2	4	F	M
1368	3	1	3	F	F
1369	3	2	4	F	M
1370	3	3	1	F	F
1371	3	4	2	M	F
1372	3	2	4	F	M
1373	3	2	4	F	M
1374	3	1	3	F	F
1375	3	1	3	F	F
1376	3	2	4	F	M
1377	3	3	1	F	F
1378	3	3	1	F	F
1379	3	2	4	F	M
1380	3	3	1	F	F
1381	3	3	1	F	F
1382	3	3	2	F	F
1383	3	2	3	F	F
1384	3	4	1	M	F
1385	3	4	1	M	F
1386	3	2	3	F	F
1387	3	4	1	M	F
1388	3	2	3	F	F
1389	3	4	1	M	F
1390	3	4	1	M	F
1391	3	2	3	F	F
1392	3	4	1	M	F
1393	3	3	1	F	F
1394	3	4	2	M	F
1395	3	4	3	M	F
1396	3	3	1	F	F
1397	3	2	4	F	M
1398	3	4	2	M	F
1399	3	4	2	M	F
1400	3	2	4	F	M
1401	3	4	1	M	F
1402	3	3	1	F	F
1403	3	2	3	F	F
1404	3	4	1	M	F
1405	3	2	1	F	F
1406	3	2	1	F	F
1407	3	4	2	M	F
1408	3	4	3	M	F
1409	3	2	3	F	F
1410	3	4	2	M	F
1411	3	4	1	M	F
1412	3	3	2	F	F
1413	3	4	1	M	F
1414	3	3	4	F	M
1415	3	2	1	F	F
1416	3	4	1	M	F
1417	3	2	1	F	F
1418	3	2	1	F	F
1419	3	2	1	F	F
1420	3	2	1	F	F
1421	3	4	3	M	F
1422	3	2	1	F	F
1423	3	4	3	M	F
1424	3	2	1	F	F
1425	3	2	1	F	F
1426	3	4	3	M	F
1427	3	2	1	F	F
1428	3	2	1	F	F
1429	3	3	4	F	M
1430	3	3	4	F	M
1431	3	1	2	F	F
1432	3	2	1	F	F
1433	3	2	1	F	F
1434	3	3	1	F	F
1435	3	3	1	F	F
1436	3	4	2	M	F
1437	3	3	1	F	F
1438	3	4	2	M	F
1439	3	3	1	F	F
1440	3	2	4	F	M
1441	3	2	4	F	M
1442	3	1	3	F	F
1443	3	3	4	F	M
1444	3	3	4	F	M
1445	3	4	1	M	F
1446	3	2	3	F	F
1447	3	4	1	M	F
1448	3	2	4	F	M
1449	3	3	1	F	F
1450	3	3	1	F	F
1451	3	4	2	M	F
1452	3	3	1	F	F
1453	3	3	1	F	F
1454	3	2	4	F	M
1455	3	3	4	F	M
1456	3	3	1	F	F
1457	3	4	2	M	F
1458	3	4	2	M	F
1459	3	3	1	F	F
1460	3	3	1	F	F
1461	3	4	3	M	F
1462	3	4	3	M	F
1463	3	2	1	F	F
1464	3	2	1	F	F
1465	3	2	1	F	F
1466	3	2	1	F	F
1467	3	2	1	F	F
1468	3	4	3	M	F
1469	3	3	2	F	F
1470	3	4	3	M	F
1471	3	2	1	F	F
1472	3	3	2	F	F
1473	3	4	1	M	F
1474	3	4	1	M	F
1475	3	2	4	F	M
1476	3	3	1	F	F
1477	3	4	2	M	F
1478	3	1	3	F	F
1479	3	4	1	M	F
1480	3	2	3	F	F
1481	3	3	1	F	F
1482	3	3	1	F	F
1483	3	2	4	F	M
1484	3	2	4	F	M
1485	3	2	1	F	F
1486	3	3	4	F	M
1487	3	4	3	M	F
1488	3	3	2	F	F
1489	3	3	1	F	F
1490	3	2	3	F	F
1491	3	2	3	F	F
1492	3	1	2	F	F
1493	3	4	3	M	F
1494	3	3	4	F	M
1495	3	4	3	M	F
1496	3	1	3	F	F
1497	3	3	1	F	F
1498	3	3	1	F	F
1499	3	2	1	F	F
1500	3	2	1	F	F
1501	3	2	4	F	M
1502	3	3	1	F	F
1503	3	3	1	F	F
1504	3	2	4	F	M
1505	3	3	1	F	F
1506	3	4	2	M	F
1507	3	3	1	F	F
1508	3	2	1	F	F
1509	3	2	1	F	F
1510	3	2	3	F	F
1511	3	4	2	M	F
1512	3	2	4	F	M
1513	3	3	2	F	F
1514	3	4	3	M	F
1515	3	4	3	M	F
1516	3	2	1	F	F
1517	3	4	3	M	F
1518	3	2	1	F	F
1519	3	4	3	M	F
1520	3	2	1	F	F
1521	3	4	3	M	F
1522	3	2	1	F	F
1523	3	2	1	F	F
1524	3	2	1	F	F
1525	3	2	1	F	F
1526	3	2	1	F	F
1527	3	3	4	F	M
1528	3	4	3	M	F
1529	3	4	3	M	F
1530	3	1	2	F	F
1531	3	2	1	F	F
1532	3	4	3	M	F
1533	3	2	1	F	F
1534	3	3	2	F	F
1535	3	3	4	F	M
1536	3	3	1	F	F
1537	3	4	1	M	F
1538	3	3	2	F	F
1539	3	4	1	M	F
1540	3	3	2	F	F
1541	3	2	3	F	F
1542	3	3	4	F	M
1543	3	2	1	F	F
1544	3	1	2	F	F
1545	3	4	3	M	F
1546	3	4	3	M	F
1547	3	2	1	F	F
1548	3	2	1	F	F
1549	3	3	4	F	M
1550	3	3	4	F	M
1551	3	3	4	F	M
1552	3	2	1	F	F
1553	3	4	2	M	F
1554	3	4	2	M	F
1555	3	4	2	M	F
1556	3	2	4	F	M
1557	3	3	1	F	F
1558	3	2	4	F	M
1559	3	2	4	F	M
1560	3	3	1	F	F
1561	3	3	1	F	F
1562	3	3	1	F	F
1563	3	2	4	F	M
1564	3	3	1	F	F
1565	3	2	4	F	M
1566	3	3	1	F	F
1567	3	3	1	F	F
1568	3	3	1	F	F
1569	3	4	2	M	F
1570	3	1	3	F	F
1571	3	3	1	F	F
1572	3	3	1	F	F
1573	3	3	1	F	F
1574	3	3	1	F	F
1575	3	2	3	F	F
1576	3	2	3	F	F
1577	3	4	1	M	F
1578	3	1	4	F	M
1579	3	4	2	M	F
1580	3	2	3	F	F
1581	3	4	1	M	F
1582	3	4	1	M	F
1583	3	4	1	M	F
1584	3	4	1	M	F
1585	3	4	1	M	F
1586	3	2	3	F	F
1587	3	4	1	M	F
1588	3	4	1	M	F
1589	3	4	1	M	F
1590	3	4	1	M	F
1591	3	4	1	M	F
1592	3	3	2	F	F
1593	3	3	2	F	F
1594	3	4	1	M	F
1595	3	2	3	F	F
1596	3	2	3	F	F
1597	3	2	1	F	F
1598	3	4	3	M	F
1599	3	2	1	F	F
1600	3	2	4	F	M
1601	3	3	2	F	F
1602	3	2	1	F	F
1603	3	2	1	F	F
1604	3	2	1	F	F
1605	3	2	1	F	F
1606	3	2	1	F	F
1607	3	4	3	M	F
1608	3	4	3	M	F
1609	3	2	1	F	F
1610	3	1	2	F	F
1611	3	2	4	F	M
1612	3	2	1	F	F
1613	3	2	1	F	F
1614	3	2	1	F	F
1615	3	2	1	F	F
1616	3	2	1	F	F
1617	3	2	1	F	F
1618	3	3	4	F	M
1619	3	2	1	F	F
1620	3	3	4	F	M
1621	3	3	4	F	M
1622	3	3	4	F	M
1623	3	4	2	M	F
1624	3	3	1	F	F
1625	3	2	4	F	M
1626	3	2	1	F	F
1627	3	3	2	F	F
1628	3	2	1	F	F
1629	3	2	3	F	F
1630	3	4	3	M	F
1631	3	2	1	F	F
1632	3	3	2	F	F
1633	3	4	3	M	F
1634	3	3	1	F	F
1635	3	3	1	F	F
1636	3	4	2	M	F
1637	3	3	2	F	F
1638	3	2	4	F	M
1639	3	3	1	F	F
1640	3	4	2	M	F
1641	3	4	2	M	F
1642	3	3	2	F	F
1643	3	3	4	F	M
1644	3	3	1	F	F
1645	3	4	2	M	F
1646	3	3	1	F	F
1647	3	4	2	M	F
1648	3	4	2	M	F
1649	3	2	4	F	M
1650	3	3	1	F	F
1651	3	4	1	M	F
1652	3	3	1	F	F
1653	3	4	3	M	F
1654	3	2	1	F	F
1655	3	4	1	M	F
1656	3	3	4	F	M
1657	3	2	1	F	F
1658	3	4	3	M	F
1659	3	3	2	F	F
1660	3	3	2	F	F
1661	3	1	2	F	F
1662	3	4	3	M	F
1663	3	3	1	F	F
1664	3	2	1	F	F
1665	3	2	1	F	F
1666	3	4	3	M	F
1667	3	2	1	F	F
1668	3	4	3	M	F
1669	3	2	4	F	M
1670	3	3	1	F	F
1671	3	4	2	M	F
1672	3	3	1	F	F
1673	3	3	1	F	F
1674	3	3	1	F	F
1675	3	3	2	F	F
1676	3	2	3	F	F
1677	3	4	3	M	F
1678	3	2	4	F	M
1679	3	3	1	F	F
1680	3	3	2	F	F
1681	3	4	3	M	F
1682	3	2	1	F	F
1683	3	2	1	F	F
1684	3	3	2	F	F
1685	3	1	2	F	F
1686	3	4	3	M	F
1687	3	4	2	M	F
1688	3	4	2	M	F
1689	3	2	4	F	M
1690	3	4	1	M	F
1691	3	4	1	M	F
1692	3	4	1	M	F
1693	3	4	1	M	F
1694	3	3	4	F	M
1695	3	3	2	F	F
1696	3	4	1	M	F
1697	3	3	2	F	F
1698	3	4	1	M	F
1699	3	4	1	M	F
1700	3	4	3	M	F
1701	3	4	1	M	F
1702	3	3	1	F	F
1703	3	3	1	F	F
1704	3	3	1	F	F
1705	3	3	1	F	F
1706	3	3	1	F	F
1707	3	4	2	M	F
1708	3	3	1	F	F
1709	3	3	1	F	F
1710	3	4	3	M	F
1711	3	2	1	F	F
1712	3	4	2	M	F
1713	3	3	1	F	F
1714	3	2	1	F	F
1715	3	2	1	F	F
1716	3	4	3	M	F
1717	3	2	1	F	F
1718	3	4	3	M	F
1719	3	2	1	F	F
1720	3	2	1	F	F
1721	3	2	1	F	F
1722	3	2	1	F	F
1723	3	2	1	F	F
1724	3	2	1	F	F
1725	3	3	2	F	F
1726	3	4	3	M	F
1727	3	4	1	M	F
1728	3	4	1	M	F
1729	3	4	1	M	F
1730	3	2	3	F	F
1731	3	4	1	M	F
1732	3	4	1	M	F
1733	3	3	2	F	F
1734	3	4	1	M	F
1735	3	4	1	M	F
1736	3	4	1	M	F
1737	3	4	1	M	F
1738	3	2	1	F	F
1739	3	4	3	M	F
1740	3	4	2	M	F
1741	3	2	1	F	F
1742	3	4	2	M	F
1743	3	4	1	M	F
1744	3	3	1	F	F
1745	3	3	1	F	F
1746	3	3	1	F	F
1747	3	2	1	F	F
1748	3	2	1	F	F
1749	3	4	3	M	F
1750	3	4	2	M	F
1751	3	2	1	F	F
1752	3	2	1	F	F
1753	3	2	1	F	F
1754	3	2	1	F	F
1755	3	2	1	F	F
1756	3	4	3	M	F
1757	3	2	1	F	F
1758	3	4	3	M	F
1759	3	4	3	M	F
1760	3	4	3	M	F
1761	3	4	2	M	F
1762	3	4	1	M	F
1763	3	3	1	F	F
1764	3	1	3	F	F
1765	3	2	4	F	M
1766	3	3	1	F	F
1767	3	4	2	M	F
1768	3	2	3	F	F
1769	3	4	1	M	F
1770	3	4	1	M	F
1771	3	2	3	F	F
1772	3	4	1	M	F
1773	3	1	2	F	F
1774	3	2	1	F	F
1775	3	4	2	M	F
1776	3	4	1	M	F
1777	3	4	1	M	F
1778	3	3	2	F	F
1779	3	4	1	M	F
1780	3	4	1	M	F
1781	3	4	1	M	F
1782	3	4	1	M	F
1783	3	4	1	M	F
1784	3	4	1	M	F
1785	3	4	1	M	F
1786	3	4	1	M	F
1787	3	2	1	F	F
1788	3	4	1	M	F
1789	3	4	1	M	F
1790	3	4	1	M	F
1791	3	4	1	M	F
1792	3	4	1	M	F
1793	3	4	2	M	F
1794	3	1	3	F	F
1795	3	2	3	F	F
1796	3	2	1	F	F
1797	3	3	2	F	F
1798	3	4	1	M	F
1799	3	3	2	F	F
1800	3	4	1	M	F
1801	3	4	1	M	F
1802	3	4	1	M	F
1803	3	4	1	M	F
1804	3	4	1	M	F
1805	3	3	2	F	F
1806	3	4	1	M	F
1807	3	4	1	M	F
1808	3	2	3	F	F
1809	3	4	1	M	F
1810	3	2	3	F	F
1811	3	4	1	M	F
1812	3	3	1	F	F
1813	3	4	1	M	F
1814	3	2	4	F	M
1815	3	2	3	F	F
1816	3	3	2	F	F
1817	3	3	2	F	F
1818	3	4	1	M	F
1819	3	2	1	F	F
1820	3	2	4	F	M
1821	3	2	3	F	F
1822	3	1	2	F	F
1823	3	2	3	F	F
1824	3	1	4	F	M
1825	3	2	3	F	F
1826	3	2	3	F	F
1827	3	2	1	F	F
1828	3	3	2	F	F
1829	3	2	1	F	F
1830	3	4	3	M	F
1831	3	2	1	F	F
1832	3	4	3	M	F
1833	3	2	1	F	F
1834	3	4	3	M	F
1835	3	2	1	F	F
1836	3	2	1	F	F
1837	3	3	4	F	M
1838	3	3	4	F	M
1839	3	2	1	F	F
1840	3	4	3	M	F
1841	3	4	3	M	F
1842	3	4	3	M	F
1843	3	4	3	M	F
1844	3	4	3	M	F
1845	3	4	3	M	F
1846	3	2	1	F	F
1847	3	4	3	M	F
1848	3	4	3	M	F
1849	3	2	1	F	F
1850	3	4	1	M	F
1851	3	4	3	M	F
1852	3	2	1	F	F
1853	3	2	1	F	F
1854	3	2	1	F	F
1855	3	2	1	F	F
1856	3	3	4	F	M
1857	3	2	4	F	M
1858	3	4	3	M	F
1859	3	4	3	M	F
1860	3	2	1	F	F
1861	3	4	2	M	F
1862	3	1	3	F	F
1863	3	4	1	M	F
1864	3	4	1	M	F
1865	3	4	1	M	F
1866	3	4	1	M	F
1867	3	2	3	F	F
1868	3	4	1	M	F
1869	3	2	3	F	F
1870	3	2	3	F	F
1871	3	4	1	M	F
1872	3	3	1	F	F
1873	3	4	3	M	F
1874	3	4	1	M	F
1875	3	3	1	F	F
1876	3	2	4	F	M
1877	3	2	1	F	F
1878	3	2	3	F	F
1879	3	2	3	F	F
1880	3	4	1	M	F
1881	3	4	2	M	F
1882	3	4	3	M	F
1883	3	2	1	F	F
1884	3	4	3	M	F
1885	3	4	3	M	F
1886	3	2	1	F	F
1887	3	4	3	M	F
1888	3	2	1	F	F
1889	3	4	3	M	F
1890	3	2	1	F	F
1891	3	3	4	F	M
1892	3	2	1	F	F
1893	3	2	1	F	F
1894	3	4	3	M	F
1895	3	2	1	F	F
1896	3	3	4	F	M
1897	3	4	1	M	F
1898	3	2	1	F	F
1899	3	2	1	F	F
1900	3	4	2	M	F
1901	3	4	3	M	F
1902	3	2	3	F	F
1903	3	4	1	M	F
1904	3	4	2	M	F
1905	3	2	3	F	F
1906	3	4	1	M	F
1907	3	4	1	M	F
1908	3	2	1	F	F
1909	3	2	3	F	F
1910	3	2	3	F	F
1911	3	4	1	M	F
1912	3	2	3	F	F
1913	3	4	1	M	F
1914	3	4	1	M	F
1915	3	3	2	F	F
1916	3	4	1	M	F
1917	3	4	1	M	F
1918	3	4	1	M	F
1919	3	2	1	F	F
1920	3	4	2	M	F
1921	3	4	3	M	F
1922	3	1	2	F	F
1923	3	2	4	F	M
1924	3	4	1	M	F
1925	3	3	2	F	F
1926	3	2	4	F	M
1927	3	3	1	F	F
1928	3	3	1	F	F
1929	3	4	2	M	F
1930	3	2	3	F	F
1931	3	3	1	F	F
1932	3	2	3	F	F
1933	3	3	1	F	F
1934	3	2	3	F	F
1935	3	3	1	F	F
1936	3	2	3	F	F
1937	3	2	3	F	F
1938	3	4	1	M	F
1939	3	2	1	F	F
1940	3	2	3	F	F
1941	3	2	1	F	F
1942	3	4	2	M	F
1943	3	3	1	F	F
1944	3	4	2	M	F
1945	3	3	1	F	F
1946	3	2	4	F	M
1947	3	4	2	M	F
1948	3	4	1	M	F
1949	3	4	1	M	F
1950	3	3	2	F	F
1951	3	4	1	M	F
1952	3	4	1	M	F
1953	3	4	1	M	F
1954	3	2	3	F	F
1955	4	2	1	F	F
1956	4	1	2	F	F
1957	4	2	1	F	F
1958	4	3	1	F	F
1959	4	3	4	F	M
1960	4	1	2	F	F
1961	4	1	2	F	F
1962	4	2	1	F	F
1963	4	4	2	M	F
1964	4	4	2	M	F
1965	4	2	4	F	M
1966	4	2	4	F	M
1967	4	1	3	F	F
1968	4	2	4	F	M
1969	4	3	4	F	M
1970	4	2	1	F	F
1971	4	2	1	F	F
1972	4	3	2	F	F
1973	4	3	2	F	F
1974	4	2	3	F	F
1975	4	3	1	F	F
1976	4	1	3	F	F
1977	4	2	4	F	M
1978	4	3	1	F	F
1979	4	2	4	F	M
1980	4	1	2	F	F
1981	4	1	3	F	F
1982	4	3	1	F	F
1983	4	3	2	F	F
1984	4	1	4	F	M
1985	4	3	2	F	F
1986	4	4	1	M	F
1987	4	3	2	F	F
1988	4	3	2	F	F
1989	4	4	1	M	F
1990	4	3	2	F	F
1991	4	1	4	F	M
1992	4	1	4	F	M
1993	4	3	2	F	F
1994	4	3	2	F	F
1995	4	1	4	F	M
1996	4	2	3	F	F
1997	4	1	4	F	M
1998	4	2	4	F	M
1999	4	1	2	F	F
[truncated: 40,642 more rows]

## Sheet: 3f1m_matrix
Count of count	Column Labels
Row Labels	1	2	3	4
	f1	f2	f3	m1	AvgDI	FemDom	0.666667
f1		63	82	63	0.394977
f2	94		62	119	0.507588
f3	157	117		107	0.651704
m1	80	87	59		0.445731
Row Labels	f1	f2	f3	m1	AvgDI	FemDom	1
f1		91	59	161	0.575772
f2	93		104	124	0.598706
f3	83	94		156	0.619752
m1	36	38	39		0.20577
Row Labels	f1	f2	f3	m1	AvgDI	FemDom	0
f1		52	46	31	0.250863
f2	151		117	86	0.622716
f3	99	77		78	0.492542
m1	142	79	118		0.633879
Row Labels	f1	f2	f3	m1	AvgDI	FemDom	0.666667
f1		50	59	64	0.341967
f2	90		87	119	0.549384
f3	146	135		118	0.666155
m1	104	75	56		0.442495
Row Labels	f1	f2	f3	m1	AvgDI	FemDom	0
f1		101	104	33	0.509384
f2	51		101	31	0.374624
f3	44	55		14	0.241053
m1	172	189	177		0.874939
Row Labels	f1	f2	f3	m1	AvgDI	FemDom	1
f1		92	173	100	0.626998
f2	58		85	136	0.492933
f3	93	79		81	0.46461
m1	62	101	63		0.415459
Row Labels	f1	f2	f3	m1	AvgDI	FemDom	0.333333
f1		36	44	46	0.274029
f2	170		170	105	0.730336
f3	70	52		64	0.399332
m1	130	70	119		0.596303
Row Labels	f1	f2	f3	m1	AvgDI	FemDom	0
f1		150	97	35	0.588725
f2					0
f3	84	148		24	0.538029
m1	117	241	136		0.873246
Row Labels	f1	f2	f3	m1	AvgDI	FemDom	0
f1		177	61	38	0.551973
f2	11		11	1	0.0437834
f3	65	154		53	0.55988
m1	127	161	177		0.844363
Row Labels	f1	f2	f3	m1	AvgDI	FemDom	1
f1		134	84	89	0.570319
f2	78		60	91	0.423307
f3	89	122		146	0.603797
m1	61	68	87		0.402577
Row Labels	f1	f2	f3	m1	AvgDI	FemDom	0
f1		50	49	47	0.29296
f2	155		143	66	0.635503
f3	63	72		75	0.41932
m1	191	70	133		0.652217
Row Labels	f1	f2	f3	m1	AvgDI	FemDom	0
f1		77	47	72	0.427449
f2	86		127	46	0.460977
f3	41	112		39	0.371695
m1	189	96	177		0.73988
Row Labels	f1	f2	f3	m1	AvgDI	FemDom	0
f1		137	127	72	0.62282
f2	64		46	47	0.336339
f3	71	53		63	0.394754
m1	60	161	154		0.646087
Row Labels	f1	f2	f3	m1	AvgDI	FemDom	0
f1		59	127	39	0.528476
f2	86		154	51	0.626142
f3	7	5		4	0.0335689
m1	130	110	231		0.811813
Row Labels	f1	f2	f3	m1	AvgDI	FemDom	0
f1		132	57	72	0.493494
f2	102		81	25	0.375287
f3	52	77		59	0.407726
m1	111	116	169		0.723493
Row Labels	f1	f2	f3	m1	AvgDI	FemDom	0
f1		120	91	58	0.561525
f2	14		24	14	0.0974891
f3	115	166		41	0.575634
m1	109	213	98		0.765352
Row Labels	f1	f2	f3	m1	AvgDI	FemDom	0
f1		212	233	32	0.772785
f2	7		5	3	0.0606273
f3	26	31		14	0.344068
m1	39	269	184		0.82252
Row Labels	f1	f2	f3	m1	AvgDI	FemDom	0
f1		57	55	41	0.311789
f2	110		112	50	0.529297
f3	86	72		50	0.411992
m1	160	106	163		0.746922
Row Labels	f1	f2	f3	m1	AvgDI	FemDom	0
f1		109	36	27	0.445814
f2	3		1		0.0107207
f3	125	185		37	0.670427
m1	165	186	117		0.873038
Row Labels	f1	f2	f3	m1	AvgDI	FemDom	0
f1		106	143	52	0.565122
f2	64		76	49	0.411518
f3	49	41		42	0.265227
m1	107	186	179		0.758133
Row Labels	f1	f2	f3	m1	AvgDI	FemDom	0
f1		93	159	87	0.671237
f2	67		168	62	0.597972
f3	9	11		6	0.0477753
m1	92	80	206		0.683015
Row Labels	f1	f2	f3	m1	AvgDI	FemDom	1
f1		135	71	191	0.69786
f2	48		41	58	0.340525
f3	77	168		152	0.71524
m1	27	45	33		0.246375
Row Labels	f1	f2	f3	m1	AvgDI	FemDom	0.666667
f1		126	87	122	0.63521
f2	63		102	70	0.436568
f3	52	109		109	0.477659
m1	77	72	92		0.450563
Row Labels	f1	f2	f3	m1	AvgDI	FemDom	0.333333
f1		83	163	170	0.734471
f2	34		132	82	0.443379
f3	40	77		44	0.321822
m1	76	119	66		0.500328
Row Labels	f1	f2	f3	m1	AvgDI	FemDom	0
f1		84	124	52	0.491878
f2	103		104	80	0.557696
f3	61	34		26	0.23494
m1	94	137	176		0.715486
Row Labels	f1	f2	f3	m1	AvgDI	FemDom	0
f1		114	118	91	0.57903
f2	110		134	82	0.598503
f3	36	29		50	0.221402
m1	106	88	148		0.601064
Row Labels	f1	f2	f3	m1	AvgDI	FemDom	0
f1		165	107	60	0.644097
f2					0
f3	85	131		48	0.594378
m1	100	256	93		0.761525
Row Labels	f1	f2	f3	m1	AvgDI	FemDom	1
f1		129	85	208	0.7392
f2	42		73	79	0.446188
f3	63	146		141	0.645551
m1	26	25	26		0.169061
Row Labels	f1	f2	f3	m1	AvgDI	FemDom	0
f1		102	186	40	0.620464
f2	69		116	20	0.506916
f3		1			0.002849
m1	111	139	243		0.869771
Row Labels	f1	f2	f3	m1	AvgDI	FemDom	0
f1		142	90	47	0.611365
f2					0
f3	76	178		37	0.571592
m1	114	248	107		0.817043
Row Labels	f1	f2	f3	m1	AvgDI	FemDom	1
f1	142		44	29	0.384634
f2	189	89		42	0.651515
f3	191	159	126		0.604255
m1	1	2	3	4	0.359596
	f1	f2	f3	m1	AvgDI	FemDom	1
f1		52	49	102	0.393451
f2	133		96	125	0.667934
f3	111	76		164	0.643909
m1	70	47	42		0.294705
Row Labels	f1	f2	f3	m1	AvgDI	FemDom	0.333333
f1		72	58	52	0.377404
f2	55		45	62	0.311609
f3	145	170		66	0.673536
m1	134	150	62		0.637451
Row Labels	f1	f2	f3	m1	AvgDI	FemDom	0
f1		132	233	56	0.75731
f2	39		127	44	0.480901
f3					0
m1	56	161	182		0.761789
Row Labels	f1	f2	f3	m1	AvgDI	FemDom	1
f1		78	83	100	0.513751
f2	73		79	139	0.534179
f3	146	95		113	0.639099
m1	51	70	41		0.31297
Row Labels	f1	f2	f3	m1	AvgDI	FemDom	0
f1		76	134	75	0.542868
f2	78		118	69	0.504682
f3	57	55		37	0.273589
m1	98	143	144		0.678861
Row Labels	f1	f2	f3	m1	AvgDI	FemDom	0.333333
f1		38	35	35	0.20804
f2	184		94	90	0.656159
f3	104	66		98	0.538838
m1	139	73	117		0.596963
Row Labels	f1	f2	f3	m1	AvgDI	FemDom	0.333333
f1		163	131	82	0.739362
f2	14		24	23	0.117273
f3	50	125		54	0.483524
m1	61	183	107		0.65984
Row Labels	f1	f2	f3	m1	AvgDI	FemDom	0.666667
f1		123	87	80	0.518152
f2	100		62	73	0.427664
f3	80	94		131	0.541725
m1	86	94	110		0.512459
Row Labels	f1	f2	f3	m1	AvgDI	FemDom	1
f1		70	63	101	0.438252
f2	132		105	133	0.640707
f3	107	86		127	0.570505
m1	68	52	74		0.350536
							0.333333

## Sheet: 4f1m
count	run	actor.id	receiver.id	actor.sex	receiver.sex
1	1	1	2	F	F
2	1	3	2	F	F
3	1	1	2	F	F
4	1	3	2	F	F
5	1	3	2	F	F
6	1	1	5	F	M
7	1	3	2	F	F
8	1	5	4	M	F
9	1	5	4	M	F
10	1	2	3	F	F
11	1	1	3	F	F
12	1	2	3	F	F
13	1	5	4	M	F
14	1	4	5	F	M
15	1	5	2	M	F
16	1	1	4	F	F
17	1	5	2	M	F
18	1	5	2	M	F
19	1	2	5	F	M
20	1	3	2	F	F
21	1	5	3	M	F
22	1	1	2	F	F
23	1	5	2	M	F
24	1	5	4	M	F
25	1	5	2	M	F
26	1	3	1	F	F
27	1	2	5	F	M
28	1	4	1	F	F
29	1	5	2	M	F
30	1	4	1	F	F
31	1	5	2	M	F
32	1	5	2	M	F
33	1	1	3	F	F
34	1	5	4	M	F
35	1	1	3	F	F
36	1	5	4	M	F
37	1	4	5	F	M
38	1	2	5	F	M
39	1	5	1	M	F
40	1	4	2	F	F
41	1	1	3	F	F
42	1	1	3	F	F
43	1	5	4	M	F
44	1	5	4	M	F
45	1	5	4	M	F
46	1	2	3	F	F
47	1	5	4	M	F
48	1	5	4	M	F
49	1	2	3	F	F
50	1	5	4	M	F
51	1	3	5	F	M
52	1	1	2	F	F
53	1	3	5	F	M
54	1	1	2	F	F
55	1	5	4	M	F
56	1	1	2	F	F
57	1	4	1	F	F
58	1	4	1	F	F
59	1	3	5	F	M
60	1	1	2	F	F
61	1	5	3	M	F
62	1	2	3	F	F
63	1	1	4	F	F
64	1	2	5	F	M
65	1	4	1	F	F
66	1	5	3	M	F
67	1	1	2	F	F
68	1	5	2	M	F
69	1	4	2	F	F
70	1	5	2	M	F
71	1	5	2	M	F
72	1	2	4	F	F
73	1	3	1	F	F
74	1	5	2	M	F
75	1	5	2	M	F
76	1	5	4	M	F
77	1	2	4	F	F
78	1	1	2	F	F
79	1	3	5	F	M
80	1	4	1	F	F
81	1	4	1	F	F
82	1	5	1	M	F
83	1	4	1	F	F
84	1	5	2	M	F
85	1	3	5	F	M
86	1	1	2	F	F
87	1	1	2	F	F
88	1	1	5	F	M
89	1	5	3	M	F
90	1	5	3	M	F
91	1	1	2	F	F
92	1	5	3	M	F
93	1	2	1	F	F
94	1	1	4	F	F
95	1	3	4	F	F
96	1	3	1	F	F
97	1	5	3	M	F
98	1	3	4	F	F
99	1	5	3	M	F
100	1	4	3	F	F
101	1	3	4	F	F
102	1	1	2	F	F
103	1	1	5	F	M
104	1	2	1	F	F
105	1	5	1	M	F
106	1	4	3	F	F
107	1	2	1	F	F
108	1	5	2	M	F
109	1	1	3	F	F
110	1	1	3	F	F
111	1	3	4	F	F
112	1	1	4	F	F
113	1	5	2	M	F
114	1	4	3	F	F
115	1	5	4	M	F
116	1	1	2	F	F
117	1	5	2	M	F
118	1	5	2	M	F
119	1	2	4	F	F
120	1	2	3	F	F
121	1	4	3	F	F
122	1	4	2	F	F
123	1	5	1	M	F
124	1	5	4	M	F
125	1	5	3	M	F
126	1	1	2	F	F
127	1	3	5	F	M
128	1	1	2	F	F
129	1	5	3	M	F
130	1	1	2	F	F
131	1	4	2	F	F
132	1	1	4	F	F
133	1	3	1	F	F
134	1	5	3	M	F
135	1	5	3	M	F
136	1	4	3	F	F
137	1	1	2	F	F
138	1	1	2	F	F
139	1	5	3	M	F
140	1	4	2	F	F
141	1	5	3	M	F
142	1	2	4	F	F
143	1	5	3	M	F
144	1	5	3	M	F
145	1	3	5	F	M
146	1	1	2	F	F
147	1	1	2	F	F
148	1	1	4	F	F
149	1	1	4	F	F
150	1	5	3	M	F
151	1	1	2	F	F
152	1	5	3	M	F
153	1	1	4	F	F
154	1	5	3	M	F
155	1	1	2	F	F
156	1	1	2	F	F
157	1	1	2	F	F
158	1	5	4	M	F
159	1	1	2	F	F
160	1	1	3	F	F
161	1	5	4	M	F
162	1	4	5	F	M
163	1	1	2	F	F
164	1	1	2	F	F
165	1	1	2	F	F
166	1	5	3	M	F
167	1	5	3	M	F
168	1	1	2	F	F
169	1	1	2	F	F
170	1	1	2	F	F
171	1	1	3	F	F
172	1	2	1	F	F
173	1	5	1	M	F
174	1	4	1	F	F
175	1	5	4	M	F
176	1	3	1	F	F
177	1	5	4	M	F
178	1	1	4	F	F
179	1	5	3	M	F
180	1	5	3	M	F
181	1	2	1	F	F
182	1	1	2	F	F
183	1	1	2	F	F
184	1	1	3	F	F
185	1	4	1	F	F
186	1	5	3	M	F
187	1	5	1	M	F
188	1	5	4	M	F
189	1	5	4	M	F
190	1	1	3	F	F
191	1	2	5	F	M
192	1	1	3	F	F
193	1	5	2	M	F
194	1	4	2	F	F
195	1	1	3	F	F
196	1	1	5	F	M
197	1	2	4	F	F
198	1	5	4	M	F
199	1	1	3	F	F
200	1	2	4	F	F
201	1	5	4	M	F
202	1	1	3	F	F
203	1	4	2	F	F
204	1	1	2	F	F
205	1	1	2	F	F
206	1	2	4	F	F
207	1	5	4	M	F
208	1	5	4	M	F
209	1	2	3	F	F
210	1	1	2	F	F
211	1	1	3	F	F
212	1	2	4	F	F
213	1	1	3	F	F
214	1	5	2	M	F
215	1	5	2	M	F
216	1	5	4	M	F
217	1	5	4	M	F
218	1	5	4	M	F
219	1	5	4	M	F
220	1	5	4	M	F
221	1	5	4	M	F
222	1	2	1	F	F
223	1	1	2	F	F
224	1	2	1	F	F
225	1	5	4	M	F
226	1	1	2	F	F
227	1	5	4	M	F
228	1	5	3	M	F
229	1	5	4	M	F
230	1	3	2	F	F
231	1	3	2	F	F
232	1	1	3	F	F
233	1	5	3	M	F
234	1	5	4	M	F
235	1	1	2	F	F
236	1	1	2	F	F
237	1	1	2	F	F
238	1	3	5	F	M
239	1	1	4	F	F
240	1	3	5	F	M
241	1	1	4	F	F
242	1	1	4	F	F
243	1	1	4	F	F
244	1	2	3	F	F
245	1	2	3	F	F
246	1	5	1	M	F
247	1	3	5	F	M
248	1	1	4	F	F
249	1	1	4	F	F
250	1	1	4	F	F
251	1	3	2	F	F
252	1	3	2	F	F
253	1	3	2	F	F
254	1	3	2	F	F
255	1	1	4	F	F
256	1	2	3	F	F
257	1	4	2	F	F
258	1	1	3	F	F
259	1	4	2	F	F
260	1	5	3	M	F
261	1	4	2	F	F
262	1	5	1	M	F
263	1	5	3	M	F
264	1	3	5	F	M
265	1	1	3	F	F
266	1	5	4	M	F
267	1	4	2	F	F
268	1	1	2	F	F
269	1	3	5	F	M
270	1	2	4	F	F
271	1	1	3	F	F
272	1	5	4	M	F
273	1	5	4	M	F
274	1	5	4	M	F
275	1	4	5	F	M
276	1	1	2	F	F
277	1	4	3	F	F
278	1	4	3	F	F
279	1	1	2	F	F
280	1	5	1	M	F
281	1	4	3	F	F
282	1	4	3	F	F
283	1	1	4	F	F
284	1	3	4	F	F
285	1	1	4	F	F
286	1	1	4	F	F
287	1	5	4	M	F
288	1	1	2	F	F
289	1	5	4	M	F
290	1	1	2	F	F
291	1	3	1	F	F
292	1	5	4	M	F
293	1	4	5	F	M
294	1	1	3	F	F
295	1	1	3	F	F
296	1	4	3	F	F
297	1	5	4	M	F
298	1	5	4	M	F
299	1	3	4	F	F
300	1	1	4	F	F
301	1	1	3	F	F
302	1	2	4	F	F
303	1	3	1	F	F
304	1	3	1	F	F
305	1	4	1	F	F
306	1	1	3	F	F
307	1	1	5	F	M
308	1	4	2	F	F
309	1	2	4	F	F
310	1	5	1	M	F
311	1	1	4	F	F
312	1	1	4	F	F
313	1	1	2	F	F
314	1	1	2	F	F
315	1	4	1	F	F
316	1	5	4	M	F
317	1	1	5	F	M
318	1	5	3	M	F
319	1	1	5	F	M
320	1	1	3	F	F
321	1	5	3	M	F
322	1	1	4	F	F
323	1	3	4	F	F
324	1	2	1	F	F
325	1	1	5	F	M
326	1	5	1	M	F
327	1	4	2	F	F
328	1	1	5	F	M
329	1	3	4	F	F
330	1	1	2	F	F
331	1	4	3	F	F
332	1	1	5	F	M
333	1	4	3	F	F
334	1	5	2	M	F
335	1	1	2	F	F
336	1	2	1	F	F
337	1	1	5	F	M
338	1	1	2	F	F
339	1	5	4	M	F
340	1	1	2	F	F
341	1	5	4	M	F
342	1	1	2	F	F
343	1	3	4	F	F
344	1	1	2	F	F
345	1	5	1	M	F
346	1	3	4	F	F
347	1	5	1	M	F
348	1	3	4	F	F
349	1	1	5	F	M
350	1	1	5	F	M
351	1	1	5	F	M
352	1	3	4	F	F
353	1	3	4	F	F
354	1	2	4	F	F
355	1	2	4	F	F
356	1	5	1	M	F
357	1	1	5	F	M
358	1	2	4	F	F
359	1	4	2	F	F
360	1	5	3	M	F
361	1	5	4	M	F
362	1	3	5	F	M
363	1	2	1	F	F
364	1	3	4	F	F
365	1	4	3	F	F
366	1	5	2	M	F
367	1	3	4	F	F
368	1	5	1	M	F
369	1	5	2	M	F
370	1	1	2	F	F
371	1	3	4	F	F
372	1	1	2	F	F
373	1	3	4	F	F
374	1	3	4	F	F
375	1	1	2	F	F
376	1	1	2	F	F
377	1	3	4	F	F
378	1	1	2	F	F
379	1	3	4	F	F
380	1	1	2	F	F
381	1	5	4	M	F
382	1	1	2	F	F
383	1	4	3	F	F
384	1	3	4	F	F
385	1	4	2	F	F
386	1	3	4	F	F
387	1	5	3	M	F
388	1	2	4	F	F
389	1	3	2	F	F
390	1	5	4	M	F
391	1	5	4	M	F
392	1	1	4	F	F
393	1	5	3	M	F
394	1	5	1	M	F
395	1	5	1	M	F
396	1	4	3	F	F
397	1	4	5	F	M
398	1	4	2	F	F
399	1	1	3	F	F
400	1	1	4	F	F
401	1	5	4	M	F
402	1	5	4	M	F
403	1	5	4	M	F
404	1	5	1	M	F
405	1	2	3	F	F
406	1	5	4	M	F
407	1	2	4	F	F
408	1	3	1	F	F
409	1	3	1	F	F
410	1	1	3	F	F
411	1	4	2	F	F
412	1	5	4	M	F
413	1	3	1	F	F
414	1	2	4	F	F
415	1	1	3	F	F
416	1	3	5	F	M
417	1	3	5	F	M
418	1	2	4	F	F
419	1	2	4	F	F
420	1	5	3	M	F
421	1	1	3	F	F
422	1	1	3	F	F
423	1	2	3	F	F
424	1	1	4	F	F
425	1	4	2	F	F
426	1	4	2	F	F
427	1	5	1	M	F
428	1	1	3	F	F
429	1	1	5	F	M
430	1	2	3	F	F
431	1	3	1	F	F
432	1	3	5	F	M
433	1	2	3	F	F
434	1	5	4	M	F
435	1	5	4	M	F
436	1	1	2	F	F
437	1	3	1	F	F
438	1	4	2	F	F
439	1	4	2	F	F
440	1	3	2	F	F
441	1	5	1	M	F
442	1	2	4	F	F
443	1	5	1	M	F
444	1	5	1	M	F
445	1	1	4	F	F
446	1	2	4	F	F
447	1	1	2	F	F
448	1	1	2	F	F
449	1	2	4	F	F
450	1	1	2	F	F
451	1	1	2	F	F
452	1	5	3	M	F
453	1	5	3	M	F
454	1	5	3	M	F
455	1	4	1	F	F
456	1	4	2	F	F
457	1	5	3	M	F
458	1	5	3	M	F
459	1	1	2	F	F
460	1	5	3	M	F
461	1	1	2	F	F
462	1	3	4	F	F
463	1	3	4	F	F
464	1	5	2	M	F
465	1	3	4	F	F
466	1	2	5	F	M
467	1	1	4	F	F
468	1	1	4	F	F
469	1	1	3	F	F
470	1	5	1	M	F
471	1	1	4	F	F
472	1	5	2	M	F
473	1	5	2	M	F
474	1	1	4	F	F
475	1	3	1	F	F
476	1	5	4	M	F
477	1	5	4	M	F
478	1	5	4	M	F
479	1	1	3	F	F
480	1	5	4	M	F
481	1	5	4	M	F
482	1	5	4	M	F
483	1	5	4	M	F
484	1	5	4	M	F
485	1	5	4	M	F
486	1	5	4	M	F
487	1	1	5	F	M
488	1	4	3	F	F
489	1	3	2	F	F
490	1	3	2	F	F
491	1	5	1	M	F
492	1	3	4	F	F
493	1	3	4	F	F
494	1	1	4	F	F
495	1	3	2	F	F
496	1	4	5	F	M
497	1	1	4	F	F
498	1	5	4	M	F
499	1	5	4	M	F
500	1	1	4	F	F
501	1	5	2	M	F
502	1	1	3	F	F
503	1	1	3	F	F
504	1	2	4	F	F
505	1	1	4	F	F
506	1	2	4	F	F
507	1	3	4	F	F
508	1	5	2	M	F
509	1	1	3	F	F
510	1	5	2	M	F
511	1	5	4	M	F
512	1	3	4	F	F
513	1	3	4	F	F
514	1	5	4	M	F
515	1	4	5	F	M
516	1	5	2	M	F
517	1	1	3	F	F
518	1	1	3	F	F
519	1	5	2	M	F
520	1	4	2	F	F
521	1	5	2	M	F
522	1	5	2	M	F
523	1	2	3	F	F
524	1	5	4	M	F
525	1	1	2	F	F
526	1	5	4	M	F
527	1	1	2	F	F
528	1	1	2	F	F
529	1	4	5	F	M
530	1	5	4	M	F
531	1	3	2	F	F
532	1	1	3	F	F
533	1	5	4	M	F
534	1	1	3	F	F
535	1	3	1	F	F
536	1	2	5	F	M
537	1	5	4	M	F
538	1	1	5	F	M
539	1	1	5	F	M
540	1	4	3	F	F
541	1	2	3	F	F
542	1	1	3	F	F
543	1	1	2	F	F
544	1	5	3	M	F
545	1	1	2	F	F
546	1	1	2	F	F
547	1	1	2	F	F
548	1	4	5	F	M
549	1	1	3	F	F
550	1	5	4	M	F
551	1	1	3	F	F
552	1	5	4	M	F
553	1	1	2	F	F
554	1	1	2	F	F
555	1	1	2	F	F
556	1	3	4	F	F
557	1	4	3	F	F
558	1	5	2	M	F
559	1	4	3	F	F
560	1	1	5	F	M
561	1	3	4	F	F
562	1	5	1	M	F
563	1	2	4	F	F
564	1	1	3	F	F
565	1	5	2	M	F
566	1	1	3	F	F
567	1	1	4	F	F
568	1	5	2	M	F
569	1	1	3	F	F
570	1	5	4	M	F
571	1	1	4	F	F
572	1	1	4	F	F
573	1	1	4	F	F
574	1	5	2	M	F
575	1	1	4	F	F
576	1	4	1	F	F
577	1	1	2	F	F
578	1	1	4	F	F
579	1	1	4	F	F
580	1	3	2	F	F
581	1	1	4	F	F
582	1	3	2	F	F
583	1	5	2	M	F
584	1	5	1	M	F
585	1	5	2	M	F
586	1	5	2	M	F
587	1	2	5	F	M
588	1	1	4	F	F
589	1	1	4	F	F
590	1	1	3	F	F
591	1	5	2	M	F
592	1	5	3	M	F
593	1	5	3	M	F
594	1	5	3	M	F
595	1	5	3	M	F
596	1	2	4	F	F
597	1	1	5	F	M
598	1	1	3	F	F
599	1	2	4	F	F
600	1	5	3	M	F
601	1	4	2	F	F
602	1	5	3	M	F
603	1	1	5	F	M
604	1	4	2	F	F
605	1	4	2	F	F
606	1	1	3	F	F
607	1	1	3	F	F
608	1	1	3	F	F
609	1	1	3	F	F
610	1	1	3	F	F
611	1	1	3	F	F
612	1	5	1	M	F
613	1	3	5	F	M
614	1	2	4	F	F
615	1	5	3	M	F
616	1	5	3	M	F
617	1	1	5	F	M
618	1	5	1	M	F
619	1	3	4	F	F
620	1	1	3	F	F
621	1	1	3	F	F
622	1	5	2	M	F
623	1	3	1	F	F
624	1	2	4	F	F
625	1	2	4	F	F
626	1	5	2	M	F
627	1	2	3	F	F
628	1	1	3	F	F
629	1	2	4	F	F
630	1	2	4	F	F
631	1	5	4	M	F
632	1	2	3	F	F
633	1	1	2	F	F
634	1	5	4	M	F
635	1	1	3	F	F
636	1	5	4	M	F
637	1	5	4	M	F
638	1	5	4	M	F
639	1	1	3	F	F
640	1	1	3	F	F
641	1	5	2	M	F
642	1	5	4	M	F
643	1	1	3	F	F
644	1	5	4	M	F
645	1	1	2	F	F
646	1	5	2	M	F
647	1	2	4	F	F
648	1	1	3	F	F
649	1	3	1	F	F
650	1	3	1	F	F
651	1	1	3	F	F
652	1	5	3	M	F
653	2	5	4	M	F
654	2	5	4	M	F
655	2	3	2	F	F
656	2	1	4	F	F
657	2	1	4	F	F
658	2	5	1	M	F
659	2	3	2	F	F
660	2	5	1	M	F
661	2	1	4	F	F
662	2	1	4	F	F
663	2	1	4	F	F
664	2	5	1	M	F
665	2	3	2	F	F
666	2	1	5	F	M
667	2	1	4	F	F
668	2	1	4	F	F
669	2	1	4	F	F
670	2	2	4	F	F
671	2	2	4	F	F
672	2	2	1	F	F
673	2	1	2	F	F
674	2	2	1	F	F
675	2	5	2	M	F
676	2	2	1	F	F
677	2	3	4	F	F
678	2	2	5	F	M
679	2	1	4	F	F
680	2	2	5	F	M
681	2	5	2	M	F
682	2	1	4	F	F
683	2	2	3	F	F
684	2	1	4	F	F
685	2	1	3	F	F
686	2	1	4	F	F
687	2	5	2	M	F
688	2	3	4	F	F
689	2	1	2	F	F
690	2	3	4	F	F
691	2	1	2	F	F
692	2	5	2	M	F
693	2	3	4	F	F
694	2	3	4	F	F
695	2	3	4	F	F
696	2	5	2	M	F
697	2	5	2	M	F
698	2	5	2	M	F
699	2	3	4	F	F
700	2	5	2	M	F
701	2	1	5	F	M
702	2	3	4	F	F
703	2	3	4	F	F
704	2	5	4	M	F
705	2	5	4	M	F
706	2	1	3	F	F
707	2	3	4	F	F
708	2	5	3	M	F
709	2	1	5	F	M
710	2	4	5	F	M
711	2	1	3	F	F
712	2	5	4	M	F
713	2	1	5	F	M
714	2	2	5	F	M
715	2	3	4	F	F
716	2	2	4	F	F
717	2	3	2	F	F
718	2	5	4	M	F
719	2	4	2	F	F
720	2	1	2	F	F
721	2	1	2	F	F
722	2	3	5	F	M
723	2	3	5	F	M
724	2	2	4	F	F
725	2	1	3	F	F
726	2	2	4	F	F
727	2	1	5	F	M
728	2	3	5	F	M
729	2	2	4	F	F
730	2	5	2	M	F
731	2	5	2	M	F
732	2	2	4	F	F
733	2	2	4	F	F
734	2	1	4	F	F
735	2	3	5	F	M
736	2	5	2	M	F
737	2	3	5	F	M
738	2	3	2	F	F
739	2	5	2	M	F
740	2	5	3	M	F
741	2	1	4	F	F
742	2	3	5	F	M
743	2	1	2	F	F
744	2	5	2	M	F
745	2	1	2	F	F
746	2	2	4	F	F
747	2	1	2	F	F
748	2	5	3	M	F
749	2	1	4	F	F
750	2	1	2	F	F
751	2	5	4	M	F
752	2	5	4	M	F
753	2	5	4	M	F
754	2	2	4	F	F
755	2	3	1	F	F
756	2	4	2	F	F
757	2	5	4	M	F
758	2	3	1	F	F
759	2	5	4	M	F
760	2	5	4	M	F
761	2	3	2	F	F
762	2	5	4	M	F
763	2	5	4	M	F
764	2	5	4	M	F
765	2	5	4	M	F
766	2	5	4	M	F
767	2	3	1	F	F
768	2	5	4	M	F
769	2	1	3	F	F
770	2	5	2	M	F
771	2	3	1	F	F
772	2	5	2	M	F
773	2	1	3	F	F
774	2	5	4	M	F
775	2	2	5	F	M
776	2	3	1	F	F
777	2	5	4	M	F
778	2	5	2	M	F
779	2	1	4	F	F
780	2	1	4	F	F
781	2	1	4	F	F
782	2	5	3	M	F
783	2	1	4	F	F
784	2	3	5	F	M
785	2	3	5	F	M
786	2	1	4	F	F
787	2	5	2	M	F
788	2	1	4	F	F
789	2	1	2	F	F
790	2	2	4	F	F
791	2	2	4	F	F
792	2	3	2	F	F
793	2	2	4	F	F
794	2	3	5	F	M
795	2	1	5	F	M
796	2	3	5	F	M
797	2	2	4	F	F
798	2	2	4	F	F
799	2	3	5	F	M
800	2	2	4	F	F
801	2	3	1	F	F
802	2	2	4	F	F
803	2	3	1	F	F
804	2	3	1	F	F
805	2	3	4	F	F
806	2	1	4	F	F
807	2	1	4	F	F
808	2	3	1	F	F
809	2	5	2	M	F
810	2	1	4	F	F
811	2	1	4	F	F
812	2	1	4	F	F
813	2	1	5	F	M
814	2	1	4	F	F
815	2	3	2	F	F
816	2	3	2	F	F
817	2	5	4	M	F
818	2	3	2	F	F
819	2	5	4	M	F
820	2	5	4	M	F
821	2	3	2	F	F
822	2	5	4	M	F
823	2	3	2	F	F
824	2	5	4	M	F
825	2	3	2	F	F
826	2	3	2	F	F
827	2	3	2	F	F
828	2	3	2	F	F
829	2	2	1	F	F
830	2	1	4	F	F
831	2	1	4	F	F
832	2	5	2	M	F
833	2	1	4	F	F
834	2	1	4	F	F
835	2	1	4	F	F
836	2	1	4	F	F
837	2	1	4	F	F
838	2	1	4	F	F
839	2	1	4	F	F
840	2	1	4	F	F
841	2	3	2	F	F
842	2	1	4	F	F
843	2	1	4	F	F
844	2	1	4	F	F
845	2	3	2	F	F
846	2	4	1	F	F
847	2	3	2	F	F
848	2	1	4	F	F
849	2	5	2	M	F
850	2	3	5	F	M
851	2	5	4	M	F
852	2	1	4	F	F
853	2	5	4	M	F
854	2	5	1	M	F
855	2	2	4	F	F
856	2	1	5	F	M
857	2	3	5	F	M
858	2	1	4	F	F
859	2	3	2	F	F
860	2	1	4	F	F
861	2	5	3	M	F
862	2	2	4	F	F
863	2	2	4	F	F
864	2	5	3	M	F
865	2	1	4	F	F
866	2	3	5	F	M
867	2	1	4	F	F
868	2	1	4	F	F
869	2	1	4	F	F
870	2	5	3	M	F
871	2	1	4	F	F
872	2	5	3	M	F
873	2	1	4	F	F
874	2	4	1	F	F
875	2	1	4	F	F
876	2	5	3	M	F
877	2	1	2	F	F
878	2	3	5	F	M
879	2	1	2	F	F
880	2	5	3	M	F
881	2	1	2	F	F
882	2	5	4	M	F
883	2	5	4	M	F
884	2	5	4	M	F
885	2	5	4	M	F
886	2	5	4	M	F
887	2	3	5	F	M
888	2	1	2	F	F
889	2	1	2	F	F
890	2	5	4	M	F
891	2	3	2	F	F
892	2	5	4	M	F
893	2	1	2	F	F
894	2	3	2	F	F
895	2	4	1	F	F
896	2	1	3	F	F
897	2	1	4	F	F
898	2	5	4	M	F
899	2	5	4	M	F
900	2	1	4	F	F
901	2	2	4	F	F
902	2	4	2	F	F
903	2	2	3	F	F
904	2	4	2	F	F
905	2	2	3	F	F
906	2	5	1	M	F
907	2	3	2	F	F
908	2	5	1	M	F
909	2	3	2	F	F
910	2	1	2	F	F
911	2	2	4	F	F
912	2	3	2	F	F
913	2	5	1	M	F
914	2	1	5	F	M
915	2	1	4	F	F
916	2	3	1	F	F
917	2	3	1	F	F
918	2	3	1	F	F
919	2	5	2	M	F
920	2	5	2	M	F
921	2	1	3	F	F
922	2	5	2	M	F
923	2	3	4	F	F
924	2	5	2	M	F
925	2	5	2	M	F
926	2	3	1	F	F
927	2	3	1	F	F
928	2	5	2	M	F
929	2	3	1	F	F
930	2	3	1	F	F
931	2	3	1	F	F
932	2	1	2	F	F
933	2	5	4	M	F
934	2	1	2	F	F
935	2	1	2	F	F
936	2	2	1	F	F
937	2	1	3	F	F
938	2	3	4	F	F
939	2	3	4	F	F
940	2	3	1	F	F
941	2	4	5	F	M
942	2	5	2	M	F
943	2	5	4	M	F
944	2	1	3	F	F
945	2	5	4	M	F
946	2	3	4	F	F
947	2	1	3	F	F
948	2	3	4	F	F
949	2	5	2	M	F
950	2	3	1	F	F
951	2	5	4	M	F
952	2	5	4	M	F
953	2	1	3	F	F
954	2	5	2	M	F
955	2	1	3	F	F
956	2	4	5	F	M
957	2	3	4	F	F
958	2	2	5	F	M
959	2	2	4	F	F
960	2	5	2	M	F
961	2	1	5	F	M
962	2	3	2	F	F
963	2	5	4	M	F
964	2	3	1	F	F
965	2	5	3	M	F
966	2	1	3	F	F
967	2	1	3	F	F
968	2	5	4	M	F
969	2	5	4	M	F
970	2	5	4	M	F
971	2	3	1	F	F
972	2	2	4	F	F
973	2	4	5	F	M
974	2	3	5	F	M
975	2	2	4	F	F
976	2	3	1	F	F
977	2	5	1	M	F
978	2	3	2	F	F
979	2	3	2	F	F
980	2	1	5	F	M
981	2	3	2	F	F
982	2	3	2	F	F
983	2	1	4	F	F
984	2	3	4	F	F
985	2	1	4	F	F
986	2	1	4	F	F
987	2	4	2	F	F
988	2	1	3	F	F
989	2	4	2	F	F
990	2	1	3	F	F
991	2	4	2	F	F
992	2	3	4	F	F
993	2	1	5	F	M
994	2	3	4	F	F
995	2	2	3	F	F
996	2	3	1	F	F
997	2	3	1	F	F
998	2	3	1	F	F
999	2	1	3	F	F
1000	2	2	4	F	F
1001	2	5	2	M	F
1002	2	3	1	F	F
1003	2	1	3	F	F
1004	2	3	1	F	F
1005	2	1	2	F	F
1006	2	5	2	M	F
1007	2	4	3	F	F
1008	2	1	5	F	M
1009	2	1	2	F	F
1010	2	3	4	F	F
1011	2	1	5	F	M
1012	2	1	5	F	M
1013	2	2	4	F	F
1014	2	3	1	F	F
1015	2	5	1	M	F
1016	2	3	5	F	M
1017	2	2	4	F	F
1018	2	3	1	F	F
1019	2	5	4	M	F
1020	2	5	4	M	F
1021	2	5	4	M	F
1022	2	5	2	M	F
1023	2	3	4	F	F
1024	2	5	3	M	F
1025	2	3	1	F	F
1026	2	5	2	M	F
1027	2	3	4	F	F
1028	2	1	5	F	M
1029	2	1	5	F	M
1030	2	3	4	F	F
1031	2	5	2	M	F
1032	2	1	5	F	M
1033	2	3	4	F	F
1034	2	3	4	F	F
1035	2	2	1	F	F
1036	2	2	5	F	M
1037	2	3	4	F	F
1038	2	3	4	F	F
1039	2	3	4	F	F
1040	2	3	4	F	F
1041	2	1	5	F	M
1042	2	5	2	M	F
1043	2	5	2	M	F
1044	2	5	2	M	F
1045	2	3	4	F	F
1046	2	3	4	F	F
1047	2	1	3	F	F
1048	2	3	4	F	F
1049	2	2	4	F	F
1050	2	3	1	F	F
1051	2	3	5	F	M
1052	2	2	4	F	F
1053	2	2	4	F	F
1054	2	2	4	F	F
1055	2	5	1	M	F
1056	2	2	4	F	F
1057	2	3	5	F	M
1058	2	2	4	F	F
1059	2	2	4	F	F
1060	2	2	4	F	F
1061	2	1	5	F	M
1062	2	3	1	F	F
1063	2	2	4	F	F
1064	2	5	1	M	F
1065	2	1	3	F	F
1066	2	4	2	F	F
1067	2	3	1	F	F
1068	2	1	5	F	M
1069	2	1	3	F	F
1070	2	4	2	F	F
1071	2	1	3	F	F
1072	2	3	1	F	F
1073	2	2	4	F	F
1074	2	5	4	M	F
1075	2	5	4	M	F
1076	2	5	4	M	F
1077	2	5	4	M	F
1078	2	5	4	M	F
1079	2	5	4	M	F
1080	2	3	2	F	F
1081	2	3	2	F	F
1082	2	3	2	F	F
1083	2	3	2	F	F
1084	2	3	2	F	F
1085	2	3	2	F	F
1086	2	5	4	M	F
1087	2	3	2	F	F
1088	2	3	1	F	F
1089	2	5	4	M	F
1090	2	5	4	M	F
1091	2	1	4	F	F
1092	2	3	2	F	F
1093	2	3	2	F	F
1094	2	1	4	F	F
1095	2	5	4	M	F
1096	2	3	2	F	F
1097	2	5	1	M	F
1098	2	3	2	F	F
1099	2	3	2	F	F
1100	2	5	4	M	F
1101	2	2	4	F	F
1102	2	1	3	F	F
1103	2	5	4	M	F
1104	2	1	2	F	F
1105	2	1	2	F	F
1106	2	2	5	F	M
1107	2	3	1	F	F
1108	2	3	4	F	F
1109	2	5	2	M	F
1110	2	5	2	M	F
1111	2	3	1	F	F
1112	2	3	4	F	F
1113	2	3	4	F	F
1114	2	3	4	F	F
1115	2	5	2	M	F
1116	2	3	4	F	F
1117	2	5	2	M	F
1118	2	1	5	F	M
1119	2	1	5	F	M
1120	2	5	2	M	F
1121	2	1	5	F	M
1122	2	4	1	F	F
1123	2	3	5	F	M
1124	2	5	1	M	F
1125	2	3	5	F	M
1126	2	1	5	F	M
1127	2	3	2	F	F
1128	2	5	3	M	F
1129	2	3	2	F	F
1130	2	3	2	F	F
1131	2	1	4	F	F
1132	2	3	2	F	F
1133	2	3	5	F	M
1134	2	1	4	F	F
1135	2	1	4	F	F
1136	2	1	4	F	F
1137	2	1	4	F	F
1138	2	3	5	F	M
1139	2	3	5	F	M
1140	2	1	4	F	F
1141	2	3	5	F	M
1142	2	1	4	F	F
1143	2	1	2	F	F
1144	2	3	4	F	F
1145	2	3	4	F	F
1146	2	5	2	M	F
1147	2	1	2	F	F
1148	2	3	4	F	F
1149	2	5	1	M	F
1150	2	3	4	F	F
1151	2	1	2	F	F
1152	2	3	4	F	F
1153	2	1	2	F	F
1154	2	3	4	F	F
1155	2	1	2	F	F
1156	2	3	4	F	F
1157	2	1	2	F	F
1158	2	5	2	M	F
1159	2	1	2	F	F
1160	2	5	2	M	F
1161	2	3	4	F	F
1162	2	4	5	F	M
1163	2	1	2	F	F
1164	2	3	4	F	F
1165	2	1	2	F	F
1166	2	1	5	F	M
1167	2	4	5	F	M
1168	2	2	5	F	M
1169	2	3	4	F	F
1170	2	1	4	F	F
1171	2	1	3	F	F
1172	2	2	3	F	F
1173	2	3	5	F	M
1174	2	3	4	F	F
1175	2	3	4	F	F
1176	2	1	4	F	F
1177	2	1	4	F	F
1178	2	3	5	F	M
1179	2	5	2	M	F
1180	2	1	4	F	F
1181	2	5	3	M	F
1182	2	1	4	F	F
1183	2	1	4	F	F
1184	2	3	5	F	M
1185	2	1	4	F	F
1186	2	1	4	F	F
1187	2	5	2	M	F
1188	2	4	1	F	F
1189	2	5	2	M	F
1190	2	3	1	F	F
1191	2	2	5	F	M
1192	2	4	1	F	F
1193	2	3	4	F	F
1194	2	2	5	F	M
1195	2	3	1	F	F
1196	2	4	2	F	F
1197	2	1	3	F	F
1198	2	3	5	F	M
1199	2	3	5	F	M
1200	2	3	5	F	M
1201	2	4	2	F	F
1202	2	3	5	F	M
1203	2	1	4	F	F
1204	2	2	3	F	F
1205	2	1	4	F	F
1206	2	1	4	F	F
1207	2	3	5	F	M
1208	2	3	5	F	M
1209	2	4	1	F	F
1210	2	4	1	F	F
1211	2	1	4	F	F
1212	2	5	3	M	F
1213	2	1	4	F	F
1214	2	3	5	F	M
1215	2	1	2	F	F
1216	2	3	2	F	F
1217	2	2	4	F	F
1218	2	3	4	F	F
1219	2	3	4	F	F
1220	2	2	5	F	M
1221	2	1	5	F	M
1222	2	3	4	F	F
1223	2	3	4	F	F
1224	2	3	4	F	F
1225	2	1	5	F	M
1226	2	3	4	F	F
1227	2	2	3	F	F
1228	2	5	1	M	F
1229	2	5	1	M	F
1230	2	5	1	M	F
1231	2	1	5	F	M
1232	2	3	2	F	F
1233	2	5	4	M	F
1234	2	5	4	M	F
1235	2	5	4	M	F
1236	2	3	2	F	F
1237	2	5	4	M	F
1238	2	3	2	F	F
1239	2	3	2	F	F
1240	2	1	3	F	F
1241	2	4	5	F	M
1242	2	1	3	F	F
1243	2	2	4	F	F
1244	2	5	1	M	F
1245	2	5	3	M	F
1246	2	1	3	F	F
1247	2	2	4	F	F
1248	2	1	5	F	M
1249	2	1	5	F	M
1250	2	3	2	F	F
1251	2	1	5	F	M
1252	2	3	2	F	F
1253	2	5	1	M	F
1254	2	3	2	F	F
1255	2	3	4	F	F
1256	2	2	4	F	F
1257	2	3	2	F	F
1258	2	3	2	F	F
1259	2	3	2	F	F
1260	2	3	2	F	F
1261	2	1	5	F	M
1262	2	3	2	F	F
1263	2	4	1	F	F
1264	2	3	1	F	F
1265	2	5	2	M	F
1266	2	3	4	F	F
1267	2	5	2	M	F
1268	2	5	1	M	F
1269	2	5	1	M	F
1270	2	3	2	F	F
1271	2	1	4	F	F
1272	2	1	4	F	F
1273	2	5	1	M	F
1274	2	4	2	F	F
1275	2	1	5	F	M
1276	2	5	2	M	F
1277	2	1	4	F	F
1278	2	3	4	F	F
1279	2	3	4	F	F
1280	2	5	2	M	F
1281	2	1	4	F	F
1282	2	5	2	M	F
1283	2	2	5	F	M
1284	2	1	4	F	F
1285	2	4	1	F	F
1286	2	5	3	M	F
1287	2	2	5	F	M
1288	2	3	4	F	F
1289	2	3	5	F	M
1290	2	1	4	F	F
1291	2	4	2	F	F
1292	2	3	1	F	F
1293	2	3	1	F	F
1294	2	3	4	F	F
1295	2	3	4	F	F
1296	2	1	3	F	F
1297	2	3	5	F	M
1298	2	3	4	F	F
1299	2	5	1	M	F
1300	2	1	2	F	F
1301	2	3	4	F	F
1302	2	1	2	F	F
1303	2	1	2	F	F
1304	2	1	2	F	F
1305	2	5	4	M	F
1306	2	1	2	F	F
1307	2	3	5	F	M
1308	2	1	2	F	F
1309	2	1	2	F	F
1310	2	5	2	M	F
1311	2	3	4	F	F
1312	2	4	1	F	F
1313	2	2	1	F	F
1314	2	3	5	F	M
1315	2	2	5	F	M
1316	2	3	5	F	M
1317	2	2	4	F	F
1318	2	1	2	F	F
1319	2	4	1	F	F
1320	2	2	1	F	F
1321	2	3	5	F	M
1322	2	3	5	F	M
1323	2	1	2	F	F
1324	2	1	4	F	F
1325	2	1	2	F	F
1326	2	4	1	F	F
1327	2	2	4	F	F
1328	2	3	5	F	M
1329	2	2	4	F	F
1330	2	3	5	F	M
1331	2	5	3	M	F
1332	2	1	4	F	F
1333	2	2	4	F	F
1334	2	1	4	F	F
1335	2	5	3	M	F
1336	2	4	2	F	F
1337	2	1	4	F	F
1338	2	3	5	F	M
1339	2	3	5	F	M
1340	2	3	5	F	M
1341	2	3	5	F	M
1342	2	2	3	F	F
1343	2	5	1	M	F
1344	2	5	4	M	F
1345	2	1	5	F	M
1346	2	2	4	F	F
1347	2	3	5	F	M
1348	2	5	2	M	F
1349	2	5	4	M	F
1350	2	2	4	F	F
1351	2	1	3	F	F
1352	2	5	4	M	F
1353	2	5	4	M	F
1354	2	3	2	F	F
1355	2	1	5	F	M
1356	2	1	4	F	F
1357	2	3	1	F	F
1358	2	1	5	F	M
1359	3	5	2	M	F
1360	3	3	1	F	F
1361	3	5	4	M	F
1362	3	5	4	M	F
1363	3	5	4	M	F
1364	3	5	4	M	F
1365	3	1	3	F	F
1366	3	3	2	F	F
1367	3	5	4	M	F
1368	3	1	2	F	F
1369	3	5	4	M	F
1370	3	5	3	M	F
1371	3	1	3	F	F
1372	3	5	4	M	F
1373	3	1	3	F	F
1374	3	2	1	F	F
1375	3	5	4	M	F
1376	3	5	1	M	F
1377	3	3	4	F	F
1378	3	5	3	M	F
1379	3	1	2	F	F
1380	3	4	2	F	F
1381	3	5	3	M	F
1382	3	5	1	M	F
1383	3	5	2	M	F
1384	3	5	2	M	F
1385	3	4	2	F	F
1386	3	4	2	F	F
1387	3	1	3	F	F
1388	3	5	4	M	F
1389	3	5	3	M	F
1390	3	3	1	F	F
1391	3	4	2	F	F
1392	3	1	3	F	F
1393	3	5	4	M	F
1394	3	5	4	M	F
1395	3	3	2	F	F
1396	3	5	4	M	F
1397	3	2	4	F	F
1398	3	5	2	M	F
1399	3	2	1	F	F
1400	3	5	4	M	F
1401	3	3	2	F	F
1402	3	1	2	F	F
1403	3	3	2	F	F
1404	3	3	1	F	F
1405	3	3	1	F	F
1406	3	5	4	M	F
1407	3	4	2	F	F
1408	3	5	3	M	F
1409	3	4	2	F	F
1410	3	1	2	F	F
1411	3	5	3	M	F
1412	3	1	4	F	F
1413	3	3	4	F	F
1414	3	5	3	M	F
1415	3	3	5	F	M
1416	3	1	4	F	F
1417	3	5	3	M	F
1418	3	1	2	F	F
1419	3	1	2	F	F
1420	3	1	2	F	F
1421	3	3	4	F	F
1422	3	1	2	F	F
1423	3	3	4	F	F
1424	3	5	3	M	F
1425	3	1	2	F	F
1426	3	1	2	F	F
1427	3	4	2	F	F
1428	3	5	4	M	F
1429	3	2	5	F	M
1430	3	3	1	F	F
1431	3	2	5	F	M
1432	3	3	4	F	F
1433	3	2	5	F	M
1434	3	3	4	F	F
1435	3	4	1	F	F
1436	3	5	2	M	F
1437	3	1	5	F	M
1438	3	1	5	F	M
1439	3	3	2	F	F
1440	3	3	2	F	F
1441	3	1	4	F	F
1442	3	1	2	F	F
1443	3	1	5	F	M
1444	3	5	2	M	F
1445	3	3	4	F	F
1446	3	1	5	F	M
1447	3	1	2	F	F
1448	3	5	1	M	F
1449	3	1	5	F	M
1450	3	3	4	F	F
1451	3	1	2	F	F
1452	3	3	4	F	F
1453	3	1	2	F	F
1454	3	1	2	F	F
1455	3	1	2	F	F
1456	3	5	3	M	F
1457	3	1	2	F	F
1458	3	1	2	F	F
1459	3	1	2	F	F
1460	3	5	3	M	F
1461	3	1	2	F	F
1462	3	1	2	F	F
1463	3	4	3	F	F
1464	3	5	3	M	F
1465	3	5	4	M	F
1466	3	3	4	F	F
1467	3	5	2	M	F
1468	3	1	2	F	F
1469	3	1	4	F	F
1470	3	3	2	F	F
1471	3	1	4	F	F
1472	3	1	4	F	F
1473	3	3	2	F	F
1474	3	5	3	M	F
1475	3	2	3	F	F
1476	3	5	1	M	F
1477	3	3	1	F	F
1478	3	3	1	F	F
1479	3	1	4	F	F
1480	3	3	2	F	F
1481	3	5	1	M	F
1482	3	5	4	M	F
1483	3	3	2	F	F
1484	3	5	4	M	F
1485	3	3	2	F	F
1486	3	3	2	F	F
1487	3	5	1	M	F
1488	3	1	3	F	F
1489	3	5	4	M	F
1490	3	3	2	F	F
1491	3	1	3	F	F
1492	3	1	2	F	F
1493	3	5	4	M	F
1494	3	3	2	F	F
1495	3	3	2	F	F
1496	3	2	4	F	F
1497	3	3	5	F	M
1498	3	5	3	M	F
1499	3	2	4	F	F
1500	3	5	3	M	F
1501	3	2	4	F	F
1502	3	5	3	M	F
1503	3	5	1	M	F
1504	3	3	4	F	F
1505	3	1	2	F	F
1506	3	4	3	F	F
1507	3	3	5	F	M
1508	3	5	3	M	F
1509	3	5	4	M	F
1510	3	5	3	M	F
1511	3	2	1	F	F
1512	3	5	2	M	F
1513	3	3	4	F	F
1514	3	3	4	F	F
1515	3	5	2	M	F
1516	3	1	3	F	F
1517	3	3	4	F	F
1518	3	3	4	F	F
1519	3	4	3	F	F
1520	3	5	1	M	F
1521	3	3	4	F	F
1522	3	3	4	F	F
1523	3	3	2	F	F
1524	3	5	1	M	F
1525	3	3	2	F	F
1526	3	3	2	F	F
1527	3	1	4	F	F
1528	3	3	2	F	F
1529	3	1	4	F	F
1530	3	2	3	F	F
1531	3	5	2	M	F
1532	3	3	5	F	M
1533	3	1	4	F	F
1534	3	5	3	M	F
1535	3	2	4	F	F
1536	3	1	4	F	F
1537	3	5	3	M	F
1538	3	1	4	F	F
1539	3	2	1	F	F
1540	3	5	2	M	F
1541	3	5	2	M	F
1542	3	5	2	M	F
1543	3	4	1	F	F
1544	3	4	3	F	F
1545	3	4	3	F	F
1546	3	5	2	M	F
1547	3	1	4	F	F
1548	3	1	4	F	F
1549	3	1	4	F	F
1550	3	2	5	F	M
1551	3	3	1	F	F
1552	3	5	2	M	F
1553	3	4	1	F	F
1554	3	1	4	F	F
1555	3	5	2	M	F
1556	3	4	3	F	F
1557	3	1	2	F	F
1558	3	4	3	F	F
1559	3	2	5	F	M
1560	3	3	4	F	F
1561	3	5	2	M	F
1562	3	2	4	F	F
1563	3	5	2	M	F
1564	3	1	2	F	F
1565	3	2	5	F	M
1566	3	1	2	F	F
1567	3	3	4	F	F
1568	3	1	3	F	F
1569	3	2	5	F	M
1570	3	3	1	F	F
1571	3	5	2	M	F
1572	3	1	4	F	F
1573	3	1	3	F	F
1574	3	3	1	F	F
1575	3	5	2	M	F
1576	3	3	4	F	F
1577	3	2	1	F	F
1578	3	1	4	F	F
1579	3	4	3	F	F
1580	3	1	2	F	F
1581	3	5	3	M	F
1582	3	1	2	F	F
1583	3	3	5	F	M
1584	3	5	4	M	F
1585	3	1	4	F	F
1586	3	3	5	F	M
1587	3	1	2	F	F
1588	3	2	1	F	F
1589	3	5	1	M	F
1590	3	5	2	M	F
1591	3	2	1	F	F
1592	3	3	4	F	F
1593	3	1	4	F	F
1594	3	3	4	F	F
1595	3	1	5	F	M
1596	3	2	1	F	F
1597	3	5	4	M	F
1598	3	1	3	F	F
1599	3	4	3	F	F
1600	3	5	2	M	F
1601	3	1	3	F	F
1602	3	5	2	M	F
1603	3	3	4	F	F
1604	3	1	3	F	F
1605	3	3	2	F	F
1606	3	2	5	F	M
1607	3	1	3	F	F
1608	3	4	2	F	F
1609	3	3	1	F	F
1610	3	3	1	F	F
1611	3	5	2	M	F
1612	3	1	3	F	F
1613	3	2	5	F	M
1614	3	4	3	F	F
1615	3	5	2	M	F
1616	3	3	4	F	F
1617	3	2	5	F	M
1618	3	1	3	F	F
1619	3	3	4	F	F
1620	3	2	5	F	M
1621	3	5	3	M	F
1622	3	4	5	F	M
1623	3	1	5	F	M
1624	3	3	4	F	F
1625	3	1	5	F	M
1626	3	2	5	F	M
1627	3	3	4	F	F
1628	3	4	2	F	F
1629	3	3	1	F	F
1630	3	4	2	F	F
1631	3	2	4	F	F
1632	3	4	3	F	F
1633	3	2	1	F	F
1634	3	4	2	F	F
1635	3	1	4	F	F
1636	3	4	5	F	M
1637	3	1	2	F	F
1638	3	4	5	F	M
1639	3	2	1	F	F
1640	3	4	2	F	F
1641	3	2	4	F	F
1642	3	2	4	F	F
1643	3	4	5	F	M
1644	3	2	4	F	F
1645	3	2	5	F	M
1646	3	3	1	F	F
1647	3	3	5	F	M
1648	3	5	3	M	F
1649	3	1	3	F	F
1650	3	3	2	F	F
1651	3	1	3	F	F
1652	3	1	3	F	F
1653	3	1	4	F	F
1654	3	1	2	F	F
1655	3	5	1	M	F
1656	3	3	4	F	F
1657	3	1	4	F	F
1658	3	2	3	F	F
1659	3	5	1	M	F
1660	3	2	3	F	F
1661	3	4	1	F	F
1662	3	1	4	F	F
1663	3	1	4	F	F
1664	3	1	4	F	F
1665	3	3	2	F	F
1666	3	1	5	F	M
1667	3	2	5	F	M
1668	3	4	1	F	F
1669	3	3	1	F	F
1670	3	2	5	F	M
1671	3	3	4	F	F
1672	3	3	2	F	F
1673	3	4	3	F	F
1674	3	3	4	F	F
1675	3	1	3	F	F
1676	3	1	3	F	F
1677	3	4	2	F	F
1678	3	3	5	F	M
1679	3	4	2	F	F
1680	3	1	3	F	F
1681	3	3	5	F	M
1682	3	1	2	F	F
1683	3	3	5	F	M
1684	3	1	2	F	F
1685	3	5	3	M	F
1686	3	1	4	F	F
1687	3	1	4	F	F
1688	3	1	4	F	F
1689	3	3	2	F	F
1690	3	4	1	F	F
1691	3	3	2	F	F
1692	3	1	5	F	M
1693	3	1	5	F	M
1694	3	1	5	F	M
1695	3	4	3	F	F
1696	3	1	5	F	M
1697	3	3	2	F	F
1698	3	2	4	F	F
1699	3	3	4	F	F
1700	3	5	2	M	F
1701	3	3	4	F	F
1702	3	1	5	F	M
1703	3	4	2	F	F
1704	3	1	2	F	F
1705	3	5	4	M	F
1706	3	2	1	F	F
1707	3	3	4	F	F
1708	3	4	2	F	F
1709	3	3	5	F	M
1710	3	1	2	F	F
1711	3	1	2	F	F
1712	3	3	5	F	M
1713	3	5	4	M	F
1714	3	4	5	F	M
1715	3	5	3	M	F
1716	3	1	5	F	M
1717	3	3	1	F	F
1718	3	3	1	F	F
1719	3	4	5	F	M
1720	3	4	5	F	M
1721	3	1	3	F	F
1722	3	4	5	F	M
1723	3	1	2	F	F
1724	3	1	2	F	F
1725	3	5	4	M	F
1726	3	3	5	F	M
1727	3	4	3	F	F
1728	3	1	2	F	F
1729	3	5	4	M	F
1730	3	5	3	M	F
1731	3	4	3	F	F
1732	3	1	2	F	F
1733	3	1	2	F	F
1734	3	4	3	F	F
1735	3	1	2	F	F
1736	3	1	2	F	F
1737	3	5	4	M	F
1738	3	5	4	M	F
1739	3	1	3	F	F
1740	3	4	5	F	M
1741	3	2	5	F	M
1742	3	2	5	F	M
1743	3	5	4	M	F
1744	3	5	4	M	F
1745	3	1	5	F	M
1746	3	5	2	M	F
1747	3	2	5	F	M
1748	3	1	4	F	F
1749	3	1	3	F	F
1750	3	1	4	F	F
1751	3	1	2	F	F
1752	3	1	5	F	M
1753	3	1	4	F	F
1754	3	4	2	F	F
1755	3	3	2	F	F
1756	3	4	1	F	F
1757	3	2	3	F	F
1758	3	3	5	F	M
1759	3	3	5	F	M
1760	3	2	4	F	F
1761	3	1	4	F	F
1762	3	3	5	F	M
1763	3	3	5	F	M
1764	3	4	1	F	F
1765	3	2	3	F	F
1766	3	1	5	F	M
1767	3	3	2	F	F
1768	3	3	2	F	F
1769	3	3	4	F	F
1770	3	1	5	F	M
1771	3	3	4	F	F
1772	3	1	5	F	M
1773	3	1	2	F	F
1774	3	3	1	F	F
1775	3	5	1	M	F
1776	3	3	4	F	F
1777	3	1	2	F	F
1778	3	3	4	F	F
1779	3	2	1	F	F
1780	3	3	4	F	F
1781	3	1	2	F	F
1782	3	5	4	M	F
1783	3	3	5	F	M
1784	3	3	5	F	M
1785	3	2	1	F	F
1786	3	3	1	F	F
1787	3	2	1	F	F
1788	3	3	1	F	F
1789	3	1	5	F	M
1790	3	2	5	F	M
1791	3	3	1	F	F
1792	3	1	4	F	F
1793	3	2	5	F	M
1794	3	4	1	F	F
1795	3	3	1	F	F
1796	3	5	2	M	F
1797	3	5	2	M	F
1798	3	4	1	F	F
1799	3	3	5	F	M
1800	3	1	4	F	F
1801	3	3	5	F	M
1802	3	2	1	F	F
1803	3	4	2	F	F
1804	3	3	2	F	F
1805	3	3	2	F	F
1806	3	4	2	F	F
1807	3	3	5	F	M
1808	3	2	4	F	F
1809	3	3	5	F	M
1810	3	2	4	F	F
1811	3	1	3	F	F
1812	3	1	3	F	F
1813	3	2	4	F	F
1814	3	3	5	F	M
1815	3	4	2	F	F
1816	3	5	2	M	F
1817	3	3	2	F	F
1818	3	3	2	F	F
1819	3	1	4	F	F
1820	3	3	5	F	M
1821	3	3	5	F	M
1822	3	2	4	F	F
1823	3	2	4	F	F
1824	3	3	4	F	F
1825	3	1	5	F	M
1826	3	3	2	F	F
1827	3	1	5	F	M
1828	3	1	5	F	M
1829	3	1	5	F	M
1830	3	3	2	F	F
1831	3	3	2	F	F
1832	3	3	2	F	F
1833	3	3	2	F	F
1834	3	3	2	F	F
1835	3	4	1	F	F
1836	3	3	5	F	M
1837	3	1	4	F	F
1838	3	1	4	F	F
1839	3	1	4	F	F
1840	3	3	5	F	M
1841	3	3	5	F	M
1842	3	2	4	F	F
1843	3	5	3	M	F
1844	3	4	2	F	F
1845	3	3	5	F	M
1846	3	2	4	F	F
1847	3	5	3	M	F
1848	3	2	4	F	F
1849	3	5	3	M	F
1850	3	3	5	F	M
1851	3	2	4	F	F
1852	3	5	4	M	F
1853	3	5	4	M	F
1854	3	5	4	M	F
1855	3	1	3	F	F
1856	3	5	4	M	F
1857	3	1	2	F	F
1858	3	1	2	F	F
1859	3	5	3	M	F
1860	3	1	4	F	F
1861	3	3	5	F	M
1862	3	5	3	M	F
1863	3	1	4	F	F
1864	3	1	4	F	F
1865	3	3	5	F	M
1866	3	5	3	M	F
1867	3	2	5	F	M
1868	3	1	4	F	F
1869	3	3	2	F	F
1870	3	3	2	F	F
1871	3	1	4	F	F
1872	3	3	2	F	F
1873	3	1	5	F	M
1874	3	5	4	M	F
1875	3	2	3	F	F
1876	3	1	5	F	M
1877	3	3	2	F	F
1878	3	3	2	F	F
1879	3	1	5	F	M
1880	3	5	4	M	F
1881	3	1	5	F	M
1882	3	1	5	F	M
1883	3	3	2	F	F
1884	3	4	5	F	M
1885	3	1	4	F	F
1886	3	3	2	F	F
1887	3	5	1	M	F
1888	3	3	2	F	F
1889	3	3	2	F	F
1890	3	3	2	F	F
1891	3	1	5	F	M
1892	3	3	2	F	F
1893	3	3	2	F	F
1894	3	1	5	F	M
1895	3	2	5	F	M
1896	3	1	5	F	M
1897	3	4	3	F	F
1898	3	2	5	F	M
1899	3	3	4	F	F
1900	3	3	4	F	F
1901	3	5	4	M	F
1902	3	1	2	F	F
1903	3	5	4	M	F
1904	3	1	2	F	F
1905	3	3	5	F	M
1906	3	3	5	F	M
1907	3	3	5	F	M
1908	3	1	2	F	F
1909	3	1	2	F	F
1910	3	3	4	F	F
1911	3	1	2	F	F
1912	3	3	4	F	F
1913	3	3	4	F	F
1914	3	2	4	F	F
1915	3	3	4	F	F
1916	3	2	1	F	F
1917	3	2	1	F	F
1918	3	1	5	F	M
1919	3	2	1	F	F
1920	3	3	4	F	F
1921	3	5	1	M	F
1922	3	5	1	M	F
1923	3	3	4	F	F
1924	3	5	2	M	F
1925	3	5	2	M	F
1926	3	3	4	F	F
1927	3	5	2	M	F
1928	3	3	4	F	F
1929	3	5	1	M	F
1930	3	1	5	F	M
1931	3	3	5	F	M
1932	3	1	5	F	M
1933	3	2	4	F	F
1934	3	1	5	F	M
1935	3	1	4	F	F
1936	3	3	4	F	F
1937	3	3	4	F	F
1938	3	3	1	F	F
1939	3	5	2	M	F
1940	3	2	5	F	M
1941	3	1	3	F	F
1942	3	3	4	F	F
1943	3	1	2	F	F
1944	3	3	2	F	F
1945	3	5	1	M	F
1946	3	3	4	F	F
1947	3	5	4	M	F
1948	3	5	4	M	F
1949	3	3	5	F	M
1950	3	5	4	M	F
1951	3	5	4	M	F
1952	3	1	2	F	F
1953	3	3	5	F	M
1954	3	3	5	F	M
1955	3	3	4	F	F
1956	3	2	1	F	F
1957	3	3	5	F	M
1958	3	2	4	F	F
1959	3	3	1	F	F
1960	3	3	2	F	F
1961	3	1	3	F	F
1962	3	3	2	F	F
1963	3	3	2	F	F
1964	3	5	4	M	F
1965	3	3	2	F	F
1966	3	5	4	M	F
1967	3	1	5	F	M
1968	3	3	2	F	F
1969	3	3	2	F	F
1970	3	2	3	F	F
1971	3	3	2	F	F
1972	3	1	5	F	M
1973	3	1	5	F	M
1974	3	1	4	F	F
1975	3	1	4	F	F
1976	3	3	5	F	M
1977	3	3	5	F	M
1978	3	1	4	F	F
1979	3	1	2	F	F
1980	3	1	4	F	F
1981	3	4	2	F	F
1982	3	1	3	F	F
1983	3	4	2	F	F
1984	3	4	2	F	F
1985	3	3	5	F	M
1986	3	1	4	F	F
1987	3	3	5	F	M
1988	3	1	4	F	F
1989	3	1	2	F	F
1990	3	3	5	F	M
1991	3	5	1	M	F
1992	3	3	5	F	M
1993	3	1	2	F	F
1994	3	5	4	M	F
1995	3	3	5	F	M
1996	3	4	5	F	M
1997	3	3	5	F	M
1998	3	2	4	F	F
1999	3	1	3	F	F
[truncated: 46,816 more rows]

## Sheet: 4f1m_matrix
Count of count	Column Labels
Row Labels	1	2	3	4	5
1	f1	f2	f3	f4	m1
f1		114	99	64	51
f2	50		45	67	40
f3	61	42		72	47
f4	39	61	56		41
m1	56	71	74	112
2	f1	f2	f3	f4	m1
f1		59	68	104	56
f2	38		35	75	49
f3	78	81		83	83
f4	36	44	29		35
m1	51	93	51	80
3	f1	f2	f3	f4	m1
f1		107	65	81	73
f2	60		28	51	69
f3	60	81		92	96
f4	45	46	59		33
m1	43	60	74	69
4	f1	f2	f3	f4	m1
f1		9	7	4	13
f2	144		38	60	45
f3	126	72		85	44
f4	26	27	37		23
m1	135	59	47	123
5	f1	f2	f3	f4	m1
f1		38	35	48	78
f2	97		88	66	51
f3	73	92		49	104
f4	56	61	43		113
m1	34	22	32	36
6	f1	f2	f3	f4	m1
f1		63	37	73	91
f2	81		61	45	116
f3	67	77		61	87
f4	88	33	57		107
m1	20	18	24	29
7	f1	f2	f3	f4	m1
f1		81	81	46	41
f2	58		69	26	56
f3	33	28		30	18
f4	108	61	105		59
m1	64	145	85	68
8	f1	f2	f3	f4	m1
f1		27	13	13	16
f2	102		96	64	19
f3	35	55		27	23
f4	100	84	48		36
m1	196	62	116	87
9	f1	f2	f3	f4	m1
f1		75	54	85	77
f2	44		49	80	76
f3	58	45		105	43
f4	35	38	54		33
m1	60	104	53	69
10	f1	f2	f3	f4	m1
f1		82	62	52	48
f2	26		25	44	17
f3	47	54		76	30
f4	42	71	61		29
m1	121	141	114	87
11	f1	f2	f3	f4	m1
f1		81	72	65	47
f2	33		51	31	12
f3	61	91		55	47
f4	73	80	46		41
m1	112	107	104	105
12	f1	f2	f3	f4	m1
f1		94	47	50	69
f2	64		34	47	62
f3	70	89		56	102
f4	79	96	58		113
m1	28	29	44	36
13	f1	f2	f3	f4	m1
f1		33	40	20	45
f2	88		42	91	75
f3	109	48		72	53
f4	44	53	63		64
m1	95	53	43	75
14	f1	f2	f3	f4	m1
f1		53	55	113	52
f2	8		28	24	18
f3	44	131		77	40
f4	46	36	34		21
m1	90	146	65	85
15	f1	f2	f3	f4	m1
f1		22	19	17	17
f2	69		51	71	47
f3	93	64		58	59
f4	101	84	62		31
m1	120	81	101	63
16	f1	f2	f3	f4	m1
f1		67	46	27	32
f2	50		28	39	29
f3	113	97		101	48
f4	43	41	41		46
m1	95	126	60	112
17	f1	f2	f3	f4	m1
f1		60	32	150	59
f2	67		51	118	31
f3	38	64		81	75
f4		1
m1	72	29	89	109
18	f1	f2	f3	f4	m1
f1		81	79	84	65
f2	29		57	32	31
f3	22	35		20	36
f4	59	109	73		44
m1	76	100	145	57
19	f1	f2	f3	f4	m1
f1		70	40	28	27
f2	30		15	14	21
f3	129	83		90	27
f4	69	56	61		46
m1	103	146	71	105
20	f1	f2	f3	f4	m1
f1		75	64	58	118
f2	64		57	41	72
f3	57	63		54	78
f4	59	56	48		138
m1	15	23	12	27
21	f1	f2	f3	f4	m1
f1		62	46	61	32
f2	48		30	50	24
f3	36	36		40	36
f4	60	95	78		30
m1	80	142	142	55
22	f1	f2	f3	f4	m1
f1		18	50	58	18
f2	78		89	149	27
f3	59	24		72	14
f4		1
m1	123	60	112	199
23	f1	f2	f3	f4	m1
f1
f2	68		84	57	42
f3	111	60		50	17
f4	128	51	74		56
m1	159	71	50	50
24	f1	f2	f3	f4	m1
f1		29	20	40	16
f2	84		77	57	32
f3	83	98		86	44
f4	43	42	40		48
m1	152	97	52	128
25	f1	f2	f3	f4	m1
f1		44	14	14	8
f2	1
f3	110	165		62	38
f4	92	140	35		38
m1	138	136	70	62
26	f1	f2	f3	f4	m1
f1		24	45	26	32
f2	107		67	68	84
f3	88	46		70	37
f4	60	40	91		72
m1	75	53	63	60
27	f1	f2	f3	f4	m1
f1		171	109	69	43
f2	3		4	3
f3	51	84		78	37
f4	30	51	35		30
m1	42	125	96	128
28	f1	f2	f3	f4	m1
f1		67	39	56	80
f2	46		66	46	50
f3	31	94		53	71
f4	97	83	73		52
m1	94	49	69	44
29	f1	f2	f3	f4	m1
f1		64	60	59	82
f2	77		66	51	94
f3	55	56		77	78
f4	70	47	85		98
m1	52	49	50	47
30	f1	f2	f3	f4	m1
f1		52	89	37	36
f2	46		60	30	24
f3	14	26		14	10
f4	86	126	133		63
m1	68	106	136	50
31	f1	f2	f3	f4	m1
f1		43	75	43	28
f2	89		150	83	26
f3	1			2
f4	41	47	91		38
m1	89	52	147	113
32	f1	f2	f3	f4	m1
f1		43	56	60	31
f2	102		92	84	52
f3	43	43		54	37
f4	44	27	31		27
m1	83	68	120	102
33	f1	f2	f3	f4	m1
f1		123	65	112	33
f2	36		34	32	24
f3	43	75		150	31
f4	13	9	23		4
m1	63	162	63	110
34	f1	f2	f3	f4	m1
f1		41	30	62	39
f2	62		84	50	56
f3	65	89		57	95
f4	112	47	62		72
m1	52	36	58	46
35	f1	f2	f3	f4	m1
f1		54	47	50	90
f2	114		78	68	105
f3	44	36		71	55
f4	69	38	95		65
m1	64	32	30	26
36	f1	f2	f3	f4	m1
f1		85	56	65	40
f2	44		21	46	30
f3	101	83		127	53
f4	26	26	40		31
m1	77	137	47	119
37	f1	f2	f3	f4	m1
f1		67	87	71	63
f2	64		73	72	98
f3	71	50		55	47
f4	63	55	76		72
m1	60	59	52	53
38	f1	f2	f3	f4	m1
f1		44	40	33	48
f2	91		82	33	91
f3	79	79		44	48
f4	106	70	66		128
m1	39	42	35	43
39	f1	f2	f3	f4	m1
f1		58	82	102	31
f2	42		67	82	29
f3	55	54		67	33
f4	4	8	14		4
m1	84	93	89	164
40	f1	f2	f3	f4	m1
f1		141	73	73	78
f2	44		38	15	26
f3	39	69		59	63
f4	58	75	81		59
m1	48	96	82	50

## Sheet: 4fm2
count	run	actor.id	receiver.id	actor.sex	receiver.sex
1	1	5	1	M	F
2	1	2	4	F	F
3	1	2	4	F	F
4	1	5	1	M	F
5	1	2	4	F	F
6	1	6	5	M	M
7	1	6	3	M	F
8	1	2	4	F	F
9	1	2	4	F	F
10	1	6	3	M	F
11	1	5	1	M	F
12	1	2	1	F	F
13	1	5	1	M	F
14	1	2	1	F	F
15	1	4	1	F	F
16	1	2	4	F	F
17	1	5	1	M	F
18	1	2	1	F	F
19	1	5	2	M	F
20	1	4	1	F	F
21	1	5	2	M	F
22	1	4	1	F	F
23	1	4	1	F	F
24	1	2	1	F	F
25	1	4	2	F	F
26	1	4	1	F	F
27	1	6	3	M	F
28	1	4	1	F	F
29	1	5	2	M	F
30	1	4	1	F	F
31	1	2	4	F	F
32	1	5	3	M	F
33	1	2	1	F	F
34	1	2	1	F	F
35	1	5	3	M	F
36	1	2	4	F	F
37	1	5	3	M	F
38	1	5	3	M	F
39	1	2	4	F	F
40	1	5	6	M	M
41	1	5	6	M	M
42	1	2	4	F	F
43	1	4	2	F	F
44	1	4	2	F	F
45	1	5	6	M	M
46	1	2	4	F	F
47	1	6	5	M	M
48	1	5	6	M	M
49	1	5	6	M	M
50	1	5	1	M	F
51	1	5	1	M	F
52	1	5	1	M	F
53	1	2	3	F	F
54	1	5	1	M	F
55	1	5	1	M	F
56	1	6	4	M	F
57	1	5	1	M	F
58	1	2	3	F	F
59	1	5	1	M	F
60	1	5	1	M	F
61	1	2	3	F	F
62	1	5	1	M	F
63	1	4	6	F	M
64	1	5	1	M	F
65	1	3	2	F	F
66	1	5	1	M	F
67	1	5	1	M	F
68	1	5	1	M	F
69	1	4	6	F	M
70	1	3	1	F	F
71	1	5	2	M	F
72	1	6	4	M	F
73	1	3	1	F	F
74	1	3	1	F	F
75	1	3	1	F	F
76	1	4	2	F	F
77	1	4	6	F	M
78	1	3	1	F	F
79	1	5	4	M	F
80	1	3	1	F	F
81	1	3	1	F	F
82	1	5	4	M	F
83	1	6	3	M	F
84	1	5	4	M	F
85	1	6	1	M	F
86	1	4	1	F	F
87	1	6	1	M	F
88	1	4	1	F	F
89	1	2	3	F	F
90	1	6	1	M	F
91	1	5	2	M	F
92	1	6	1	M	F
93	1	5	2	M	F
94	1	6	1	M	F
95	1	5	2	M	F
96	1	5	4	M	F
97	1	6	1	M	F
98	1	6	1	M	F
99	1	6	1	M	F
100	1	6	1	M	F
101	1	6	1	M	F
102	1	5	4	M	F
103	1	3	2	F	F
104	1	6	1	M	F
105	1	6	1	M	F
106	1	5	2	M	F
107	1	2	3	F	F
108	1	6	1	M	F
109	1	4	1	F	F
110	1	6	3	M	F
111	1	5	2	M	F
112	1	6	3	M	F
113	1	4	1	F	F
114	1	4	1	F	F
115	1	2	5	F	M
116	1	4	1	F	F
117	1	4	1	F	F
118	1	6	3	M	F
119	1	4	1	F	F
120	1	4	1	F	F
121	1	6	3	M	F
122	1	6	3	M	F
123	1	4	1	F	F
124	1	6	3	M	F
125	1	4	1	F	F
126	1	5	2	M	F
127	1	4	1	F	F
128	1	5	3	M	F
129	1	4	1	F	F
130	1	4	1	F	F
131	1	5	2	M	F
132	1	4	1	F	F
133	1	6	1	M	F
134	1	3	5	F	M
135	1	6	5	M	M
136	1	5	6	M	M
137	1	6	4	M	F
138	1	5	3	M	F
139	1	5	1	M	F
140	1	6	2	M	F
141	1	5	3	M	F
142	1	2	6	F	M
143	1	5	1	M	F
144	1	5	1	M	F
145	1	2	4	F	F
146	1	5	1	M	F
147	1	5	1	M	F
148	1	5	1	M	F
149	1	5	1	M	F
150	1	5	1	M	F
151	1	5	1	M	F
152	1	5	1	M	F
153	1	5	1	M	F
154	1	4	2	F	F
155	1	2	4	F	F
156	1	5	3	M	F
157	1	4	3	F	F
158	1	5	6	M	M
159	1	4	1	F	F
160	1	4	2	F	F
161	1	5	1	M	F
162	1	6	3	M	F
163	1	5	1	M	F
164	1	3	2	F	F
165	1	5	4	M	F
166	1	4	1	F	F
167	1	4	1	F	F
168	1	5	6	M	M
169	1	4	1	F	F
170	1	2	1	F	F
171	1	2	1	F	F
172	1	4	2	F	F
173	1	5	3	M	F
174	1	5	3	M	F
175	1	5	3	M	F
176	1	2	3	F	F
177	1	5	4	M	F
178	1	2	3	F	F
179	1	2	3	F	F
180	1	5	4	M	F
181	1	2	1	F	F
182	1	5	1	M	F
183	1	4	1	F	F
184	1	4	1	F	F
185	1	5	2	M	F
186	1	4	1	F	F
187	1	2	1	F	F
188	1	2	1	F	F
189	1	2	3	F	F
190	1	5	2	M	F
191	1	5	2	M	F
192	1	6	3	M	F
193	1	6	3	M	F
194	1	4	2	F	F
195	1	5	1	M	F
196	1	2	1	F	F
197	1	5	2	M	F
198	1	6	3	M	F
199	1	5	4	M	F
200	1	6	3	M	F
201	1	5	2	M	F
202	1	5	4	M	F
203	1	4	5	F	M
204	1	6	3	M	F
205	1	6	3	M	F
206	1	5	4	M	F
207	1	6	3	M	F
208	1	5	4	M	F
209	1	6	1	M	F
210	1	2	1	F	F
211	1	6	1	M	F
212	1	6	2	M	F
213	1	2	1	F	F
214	1	2	1	F	F
215	1	2	6	F	M
216	1	3	1	F	F
217	1	3	1	F	F
218	1	4	6	F	M
219	1	3	1	F	F
220	1	4	6	F	M
221	1	5	4	M	F
222	1	3	1	F	F
223	1	3	1	F	F
224	1	3	1	F	F
225	1	5	4	M	F
226	1	5	4	M	F
227	1	2	3	F	F
228	1	5	4	M	F
229	1	3	1	F	F
230	1	3	1	F	F
231	1	5	4	M	F
232	1	5	1	M	F
233	1	4	1	F	F
234	1	5	3	M	F
235	1	2	3	F	F
236	1	4	1	F	F
237	1	4	1	F	F
238	1	5	3	M	F
239	1	4	1	F	F
240	1	6	2	M	F
241	1	4	1	F	F
242	1	3	5	F	M
243	1	4	1	F	F
244	1	2	3	F	F
245	1	5	6	M	M
246	1	4	1	F	F
247	1	5	6	M	M
248	1	2	3	F	F
249	1	5	6	M	M
250	1	2	3	F	F
251	1	2	3	F	F
252	1	3	2	F	F
253	1	5	6	M	M
254	1	4	1	F	F
255	1	2	3	F	F
256	1	4	1	F	F
257	1	5	6	M	M
258	1	2	3	F	F
259	1	4	1	F	F
260	1	4	1	F	F
261	1	5	1	M	F
262	1	5	1	M	F
263	1	5	4	M	F
264	1	3	4	F	F
265	1	5	4	M	F
266	1	5	1	M	F
267	1	5	1	M	F
268	1	6	2	M	F
269	1	5	1	M	F
270	1	5	1	M	F
271	1	5	1	M	F
272	1	5	1	M	F
273	1	5	1	M	F
274	1	5	1	M	F
275	1	5	1	M	F
276	1	5	1	M	F
277	1	5	1	M	F
278	1	5	1	M	F
279	1	2	6	F	M
280	1	5	4	M	F
281	1	4	3	F	F
282	1	4	3	F	F
283	1	4	3	F	F
284	1	5	1	M	F
285	1	5	1	M	F
286	1	5	1	M	F
287	1	4	3	F	F
288	1	5	1	M	F
289	1	6	2	M	F
290	1	2	4	F	F
291	1	4	3	F	F
292	1	4	3	F	F
293	1	5	1	M	F
294	1	5	1	M	F
295	1	2	4	F	F
296	1	6	5	M	M
297	1	4	1	F	F
298	1	4	2	F	F
299	1	4	2	F	F
300	1	4	3	F	F
301	1	2	1	F	F
302	1	2	1	F	F
303	1	2	1	F	F
304	1	4	3	F	F
305	1	2	1	F	F
306	1	5	6	M	M
307	1	3	6	F	M
308	1	5	6	M	M
309	1	2	1	F	F
310	1	5	3	M	F
311	1	2	1	F	F
312	1	2	1	F	F
313	1	2	1	F	F
314	1	5	6	M	M
315	1	2	1	F	F
316	1	2	1	F	F
317	1	5	6	M	M
318	1	5	6	M	M
319	1	2	1	F	F
320	1	5	6	M	M
321	1	2	1	F	F
322	1	5	6	M	M
323	1	2	1	F	F
324	1	2	1	F	F
325	1	2	1	F	F
326	1	4	1	F	F
327	1	2	1	F	F
328	1	4	3	F	F
329	1	4	2	F	F
330	1	5	3	M	F
331	1	4	2	F	F
332	1	5	3	M	F
333	1	6	4	M	F
334	1	5	3	M	F
335	1	5	3	M	F
336	1	5	3	M	F
337	1	5	3	M	F
338	1	5	3	M	F
339	1	5	3	M	F
340	1	6	2	M	F
341	1	5	3	M	F
342	1	5	3	M	F
343	1	5	3	M	F
344	1	2	6	F	M
345	1	4	1	F	F
346	1	4	1	F	F
347	1	5	3	M	F
348	1	4	1	F	F
349	1	4	1	F	F
350	1	4	1	F	F
351	1	4	1	F	F
352	1	6	3	M	F
353	1	6	3	M	F
354	1	6	3	M	F
355	1	4	1	F	F
356	1	2	6	F	M
357	1	5	6	M	M
358	1	3	1	F	F
359	1	3	1	F	F
360	1	4	3	F	F
361	1	5	6	M	M
362	1	4	3	F	F
363	1	5	6	M	M
364	1	4	1	F	F
365	1	5	6	M	M
366	1	4	1	F	F
367	1	5	6	M	M
368	1	4	1	F	F
369	1	4	1	F	F
370	1	4	1	F	F
371	1	4	1	F	F
372	1	2	4	F	F
373	1	5	3	M	F
374	1	5	3	M	F
375	1	5	3	M	F
376	1	5	3	M	F
377	1	5	3	M	F
378	1	4	2	F	F
379	1	4	2	F	F
380	1	5	3	M	F
381	1	5	3	M	F
382	1	5	3	M	F
383	1	4	2	F	F
384	1	5	1	M	F
385	1	4	2	F	F
386	1	5	1	M	F
387	1	4	2	F	F
388	1	5	1	M	F
389	1	5	1	M	F
390	1	5	1	M	F
391	1	5	1	M	F
392	1	5	1	M	F
393	1	5	1	M	F
394	1	4	2	F	F
395	1	5	1	M	F
396	1	5	1	M	F
397	1	4	2	F	F
398	1	5	1	M	F
399	1	5	1	M	F
400	1	3	6	F	M
401	1	5	1	M	F
402	1	5	6	M	M
403	1	5	6	M	M
404	1	5	6	M	M
405	1	5	6	M	M
406	1	5	6	M	M
407	1	2	1	F	F
408	1	5	6	M	M
409	1	5	6	M	M
410	1	5	6	M	M
411	1	3	1	F	F
412	1	3	1	F	F
413	1	2	4	F	F
414	1	3	1	F	F
415	1	5	6	M	M
416	1	5	6	M	M
417	1	3	1	F	F
418	1	5	6	M	M
419	1	6	4	M	F
420	1	2	1	F	F
421	1	3	1	F	F
422	1	2	1	F	F
423	1	3	1	F	F
424	1	5	6	M	M
425	1	2	3	F	F
426	1	5	6	M	M
427	1	4	1	F	F
428	1	3	1	F	F
429	1	3	1	F	F
430	1	4	3	F	F
431	1	2	3	F	F
432	1	4	2	F	F
433	1	5	6	M	M
434	1	2	3	F	F
435	1	4	1	F	F
436	1	6	2	M	F
437	1	4	1	F	F
438	1	4	1	F	F
439	1	4	1	F	F
440	1	4	1	F	F
441	1	4	1	F	F
442	1	5	3	M	F
443	1	2	6	F	M
444	1	5	3	M	F
445	1	4	6	F	M
446	1	4	1	F	F
447	1	5	3	M	F
448	1	4	1	F	F
449	1	5	3	M	F
450	1	5	3	M	F
451	1	5	3	M	F
452	1	6	1	M	F
453	1	4	1	F	F
454	1	4	1	F	F
455	1	5	3	M	F
456	1	5	3	M	F
457	1	6	1	M	F
458	1	5	3	M	F
459	1	4	6	F	M
460	1	5	3	M	F
461	1	4	1	F	F
462	1	5	3	M	F
463	1	4	1	F	F
464	1	4	1	F	F
465	1	5	2	M	F
466	1	4	1	F	F
467	1	5	3	M	F
468	1	5	3	M	F
469	1	5	3	M	F
470	1	2	1	F	F
471	1	4	1	F	F
472	1	2	4	F	F
473	1	5	3	M	F
474	1	6	2	M	F
475	1	5	3	M	F
476	1	6	1	M	F
477	1	4	2	F	F
478	1	4	1	F	F
479	1	5	3	M	F
480	1	2	1	F	F
481	1	5	3	M	F
482	1	6	1	M	F
483	1	5	3	M	F
484	1	6	1	M	F
485	1	2	1	F	F
486	1	4	3	F	F
487	1	5	4	M	F
488	1	6	1	M	F
489	1	2	4	F	F
490	1	5	4	M	F
491	1	6	1	M	F
492	1	6	1	M	F
493	1	4	2	F	F
494	1	6	1	M	F
495	1	4	5	F	M
496	1	6	1	M	F
497	1	4	5	F	M
498	1	6	1	M	F
499	1	4	3	F	F
500	1	6	1	M	F
501	1	6	1	M	F
502	1	6	2	M	F
503	1	6	2	M	F
504	1	5	1	M	F
505	1	4	3	F	F
506	1	5	1	M	F
507	1	4	3	F	F
508	1	5	1	M	F
509	1	5	1	M	F
510	1	4	3	F	F
511	1	5	1	M	F
512	1	5	1	M	F
513	1	5	1	M	F
514	1	4	3	F	F
515	1	4	3	F	F
516	1	6	2	M	F
517	1	6	2	M	F
518	1	2	1	F	F
519	1	2	1	F	F
520	1	2	1	F	F
521	1	2	1	F	F
522	1	6	3	M	F
523	1	6	3	M	F
524	1	6	3	M	F
525	1	4	2	F	F
526	1	5	1	M	F
527	1	6	3	M	F
528	1	5	4	M	F
529	1	3	6	F	M
530	1	5	1	M	F
531	1	5	1	M	F
532	1	4	2	F	F
533	1	3	1	F	F
534	1	5	2	M	F
535	1	3	1	F	F
536	1	3	1	F	F
537	1	5	2	M	F
538	1	5	4	M	F
539	1	3	1	F	F
540	1	3	1	F	F
541	1	5	4	M	F
542	1	3	1	F	F
543	1	3	1	F	F
544	1	4	5	F	M
545	1	3	1	F	F
546	1	3	1	F	F
547	1	3	1	F	F
548	1	2	6	F	M
549	1	3	1	F	F
550	1	5	4	M	F
551	1	3	1	F	F
552	1	6	2	M	F
553	1	6	2	M	F
554	1	4	1	F	F
555	1	6	2	M	F
556	1	6	1	M	F
557	1	4	1	F	F
558	1	2	6	F	M
559	1	6	1	M	F
560	1	6	1	M	F
561	1	6	2	M	F
562	1	4	6	F	M
563	1	5	3	M	F
564	1	4	6	F	M
565	1	5	3	M	F
566	1	4	6	F	M
567	1	5	1	M	F
568	1	5	1	M	F
569	1	5	1	M	F
570	1	5	1	M	F
571	1	5	1	M	F
572	1	5	1	M	F
573	1	4	2	F	F
574	1	5	1	M	F
575	1	5	1	M	F
576	1	4	2	F	F
577	1	5	1	M	F
578	1	4	2	F	F
579	1	5	1	M	F
580	1	5	1	M	F
581	1	5	1	M	F
582	1	5	1	M	F
583	1	5	1	M	F
584	1	5	1	M	F
585	1	5	1	M	F
586	1	4	3	F	F
587	1	5	1	M	F
588	1	4	3	F	F
589	1	5	1	M	F
590	1	4	3	F	F
591	1	5	1	M	F
592	1	5	1	M	F
593	1	5	1	M	F
594	1	5	1	M	F
595	1	5	1	M	F
596	1	5	1	M	F
597	1	5	1	M	F
598	1	5	1	M	F
599	1	5	1	M	F
600	1	5	1	M	F
601	1	5	1	M	F
602	1	5	1	M	F
603	1	5	1	M	F
604	1	5	1	M	F
605	1	5	1	M	F
606	1	6	5	M	M
607	1	3	1	F	F
608	1	4	2	F	F
609	1	3	1	F	F
610	1	5	3	M	F
611	1	5	6	M	M
612	1	5	1	M	F
613	1	4	3	F	F
614	1	5	1	M	F
615	1	6	2	M	F
616	1	4	2	F	F
617	1	6	2	M	F
618	1	4	1	F	F
619	1	4	3	F	F
620	1	5	2	M	F
621	1	6	2	M	F
622	1	5	6	M	M
623	1	2	4	F	F
624	1	5	6	M	M
625	1	4	1	F	F
626	1	4	1	F	F
627	1	5	6	M	M
628	1	4	2	F	F
629	1	5	6	M	M
630	1	4	3	F	F
631	1	6	5	M	M
632	1	3	4	F	F
633	1	4	2	F	F
634	1	6	1	M	F
635	1	6	1	M	F
636	1	3	4	F	F
637	1	5	2	M	F
638	1	6	1	M	F
639	1	6	1	M	F
640	1	6	1	M	F
641	1	4	3	F	F
642	1	6	1	M	F
643	1	4	2	F	F
644	1	6	1	M	F
645	1	6	1	M	F
646	1	6	1	M	F
647	1	5	6	M	M
648	1	4	3	F	F
649	1	5	6	M	M
650	1	5	3	M	F
651	1	2	1	F	F
652	1	5	3	M	F
653	1	2	4	F	F
654	1	5	3	M	F
655	1	6	4	M	F
656	1	2	1	F	F
657	1	4	2	F	F
658	1	2	1	F	F
659	1	3	5	F	M
660	1	2	1	F	F
661	1	5	3	M	F
662	1	2	1	F	F
663	1	5	3	M	F
664	1	2	1	F	F
665	1	5	3	M	F
666	1	2	1	F	F
667	1	5	3	M	F
668	1	6	2	M	F
669	1	5	3	M	F
670	1	4	2	F	F
671	1	5	3	M	F
672	1	5	3	M	F
673	1	2	1	F	F
674	1	6	2	M	F
675	1	5	3	M	F
676	1	6	4	M	F
677	1	5	4	M	F
678	1	6	4	M	F
679	1	2	1	F	F
680	1	5	3	M	F
681	1	6	2	M	F
682	1	6	1	M	F
683	1	5	4	M	F
684	1	3	1	F	F
685	1	6	1	M	F
686	1	6	1	M	F
687	1	4	2	F	F
688	1	6	3	M	F
689	1	4	2	F	F
690	1	6	1	M	F
691	1	2	3	F	F
692	1	4	1	F	F
693	1	4	1	F	F
694	1	5	6	M	M
695	1	6	3	M	F
696	1	4	1	F	F
697	1	6	3	M	F
698	1	4	1	F	F
699	1	4	1	F	F
700	1	6	3	M	F
701	1	4	1	F	F
702	1	4	1	F	F
703	1	4	1	F	F
704	1	4	1	F	F
705	1	4	1	F	F
706	1	5	2	M	F
707	1	4	1	F	F
708	1	4	1	F	F
709	1	6	3	M	F
710	1	6	3	M	F
711	1	5	2	M	F
712	1	2	1	F	F
713	1	4	2	F	F
714	1	6	3	M	F
715	1	5	2	M	F
716	1	2	1	F	F
717	1	2	1	F	F
718	1	2	1	F	F
719	1	6	3	M	F
720	1	2	1	F	F
721	1	4	6	F	M
722	1	2	1	F	F
723	1	2	1	F	F
724	1	2	1	F	F
725	1	2	1	F	F
726	1	5	2	M	F
727	1	2	1	F	F
728	1	5	2	M	F
729	1	4	6	F	M
730	1	2	1	F	F
731	1	5	3	M	F
732	1	3	2	F	F
733	1	5	2	M	F
734	1	5	3	M	F
735	1	4	6	F	M
736	1	4	1	F	F
737	1	4	1	F	F
738	1	4	1	F	F
739	1	4	1	F	F
740	1	4	1	F	F
741	1	4	1	F	F
742	1	4	1	F	F
743	1	2	6	F	M
744	1	4	1	F	F
745	1	5	3	M	F
746	1	4	3	F	F
747	1	4	1	F	F
748	1	5	3	M	F
749	1	5	3	M	F
750	1	3	1	F	F
751	1	3	1	F	F
752	1	5	3	M	F
753	1	5	3	M	F
754	1	6	1	M	F
755	1	6	1	M	F
756	1	6	1	M	F
757	1	3	4	F	F
758	1	6	1	M	F
759	1	5	2	M	F
760	1	4	3	F	F
761	1	6	1	M	F
762	1	5	2	M	F
763	1	6	1	M	F
764	1	6	1	M	F
765	1	4	3	F	F
766	1	5	4	M	F
767	1	5	4	M	F
768	1	6	1	M	F
769	1	4	3	F	F
770	1	6	1	M	F
771	1	5	4	M	F
772	1	6	1	M	F
773	1	2	1	F	F
774	1	6	3	M	F
775	1	2	1	F	F
776	1	2	1	F	F
777	1	2	1	F	F
778	1	2	1	F	F
779	1	2	1	F	F
780	1	6	3	M	F
781	1	2	1	F	F
782	1	4	6	F	M
783	1	2	1	F	F
784	1	5	3	M	F
785	1	4	3	F	F
786	1	2	1	F	F
787	1	2	1	F	F
788	1	4	5	F	M
789	1	6	3	M	F
790	1	4	2	F	F
791	1	6	3	M	F
792	1	4	2	F	F
793	1	4	2	F	F
794	1	5	6	M	M
795	1	5	6	M	M
796	1	4	2	F	F
797	1	5	3	M	F
798	1	4	2	F	F
799	1	4	2	F	F
800	1	2	4	F	F
801	1	5	6	M	M
802	1	5	6	M	M
803	1	4	3	F	F
804	1	6	2	M	F
805	1	4	3	F	F
806	1	4	3	F	F
807	1	4	3	F	F
808	1	5	1	M	F
809	1	4	3	F	F
810	1	4	1	F	F
811	1	5	1	M	F
812	1	4	1	F	F
813	1	5	1	M	F
814	1	5	1	M	F
815	1	4	5	F	M
816	1	5	1	M	F
817	1	5	1	M	F
818	1	5	1	M	F
819	1	4	3	F	F
820	1	5	1	M	F
821	1	2	6	F	M
822	1	5	1	M	F
823	1	5	1	M	F
824	1	6	2	M	F
825	1	5	1	M	F
826	1	5	1	M	F
827	1	5	1	M	F
828	1	4	3	F	F
829	1	5	1	M	F
830	1	2	1	F	F
831	1	5	1	M	F
832	1	5	1	M	F
833	1	5	1	M	F
834	1	2	4	F	F
835	1	4	3	F	F
836	1	2	1	F	F
837	1	2	1	F	F
838	1	2	1	F	F
839	1	4	3	F	F
840	1	2	1	F	F
841	1	2	1	F	F
842	1	4	3	F	F
843	1	5	1	M	F
844	1	4	3	F	F
845	1	5	2	M	F
846	1	2	1	F	F
847	1	2	1	F	F
848	1	5	6	M	M
849	1	5	6	M	M
850	1	5	6	M	M
851	1	5	6	M	M
852	1	5	6	M	M
853	1	5	3	M	F
854	1	2	1	F	F
855	1	5	6	M	M
856	1	2	1	F	F
857	1	2	4	F	F
858	1	5	6	M	M
859	1	3	5	F	M
860	1	5	3	M	F
861	1	5	1	M	F
862	1	3	1	F	F
863	1	5	3	M	F
864	1	4	6	F	M
865	1	3	1	F	F
866	1	5	3	M	F
867	1	6	4	M	F
868	1	5	3	M	F
869	1	4	6	F	M
870	1	5	3	M	F
871	1	4	1	F	F
872	1	3	1	F	F
873	1	5	3	M	F
874	1	3	1	F	F
875	1	6	4	M	F
876	1	5	3	M	F
877	1	6	1	M	F
878	1	4	6	F	M
879	1	5	1	M	F
880	1	5	1	M	F
881	1	6	1	M	F
882	1	4	1	F	F
883	1	4	6	F	M
884	1	5	2	M	F
885	1	4	1	F	F
886	1	5	1	M	F
887	1	4	1	F	F
888	1	6	3	M	F
889	1	4	1	F	F
890	1	6	3	M	F
891	1	5	2	M	F
892	1	4	1	F	F
893	1	4	1	F	F
894	1	6	3	M	F
895	1	2	1	F	F
896	1	6	3	M	F
897	1	2	4	F	F
898	1	6	3	M	F
899	1	2	1	F	F
900	1	6	3	M	F
901	1	2	1	F	F
902	1	6	3	M	F
903	1	2	1	F	F
904	1	6	3	M	F
905	1	2	1	F	F
906	1	2	1	F	F
907	1	2	1	F	F
908	1	6	3	M	F
909	1	2	1	F	F
910	1	6	3	M	F
911	1	4	2	F	F
912	1	5	3	M	F
913	1	6	3	M	F
914	1	6	3	M	F
915	1	4	2	F	F
916	1	5	6	M	M
917	1	4	2	F	F
918	1	4	2	F	F
919	1	5	6	M	M
920	1	5	6	M	M
921	1	2	1	F	F
922	1	2	3	F	F
923	1	4	1	F	F
924	1	5	6	M	M
925	1	4	1	F	F
926	1	4	1	F	F
927	1	4	1	F	F
928	1	5	3	M	F
929	1	4	1	F	F
930	1	5	3	M	F
931	1	2	3	F	F
932	1	4	1	F	F
933	1	5	3	M	F
934	1	5	3	M	F
935	1	4	1	F	F
936	1	4	1	F	F
937	1	5	3	M	F
938	1	4	1	F	F
939	1	4	1	F	F
940	1	5	3	M	F
941	1	5	2	M	F
942	1	4	1	F	F
943	1	4	1	F	F
944	1	4	1	F	F
945	1	4	1	F	F
946	1	4	1	F	F
947	1	4	1	F	F
948	1	4	1	F	F
949	1	5	2	M	F
950	1	4	1	F	F
951	1	4	1	F	F
952	1	4	1	F	F
953	2	5	4	M	F
954	2	3	1	F	F
955	2	5	4	M	F
956	2	6	1	M	F
957	2	5	4	M	F
958	2	5	4	M	F
959	2	6	3	M	F
960	2	5	4	M	F
961	2	5	4	M	F
962	2	5	4	M	F
963	2	5	4	M	F
964	2	6	3	M	F
965	2	5	2	M	F
966	2	3	6	F	M
967	2	1	2	F	F
968	2	5	2	M	F
969	2	5	2	M	F
970	2	5	2	M	F
971	2	1	4	F	F
972	2	1	4	F	F
973	2	5	2	M	F
974	2	6	1	M	F
975	2	1	4	F	F
976	2	1	4	F	F
977	2	1	4	F	F
978	2	1	4	F	F
979	2	5	2	M	F
980	2	1	4	F	F
981	2	5	2	M	F
982	2	5	2	M	F
983	2	5	2	M	F
984	2	6	1	M	F
985	2	5	4	M	F
986	2	1	3	F	F
987	2	3	1	F	F
988	2	2	4	F	F
989	2	1	6	F	M
990	2	2	4	F	F
991	2	2	4	F	F
992	2	1	3	F	F
993	2	6	1	M	F
994	2	2	4	F	F
995	2	2	4	F	F
996	2	2	4	F	F
997	2	2	4	F	F
998	2	2	4	F	F
999	2	2	4	F	F
1000	2	6	3	M	F
1001	2	6	1	M	F
1002	2	2	4	F	F
1003	2	5	1	M	F
1004	2	3	1	F	F
1005	2	3	1	F	F
1006	2	5	6	M	M
1007	2	5	3	M	F
1008	2	5	3	M	F
1009	2	1	2	F	F
1010	2	1	2	F	F
1011	2	5	3	M	F
1012	2	5	4	M	F
1013	2	1	2	F	F
1014	2	6	1	M	F
1015	2	5	4	M	F
1016	2	2	4	F	F
1017	2	5	4	M	F
1018	2	5	2	M	F
1019	2	6	2	M	F
1020	2	1	6	F	M
1021	2	1	2	F	F
1022	2	5	4	M	F
1023	2	1	2	F	F
1024	2	6	3	M	F
1025	2	2	4	F	F
1026	2	2	4	F	F
1027	2	5	1	M	F
1028	2	2	4	F	F
1029	2	5	1	M	F
1030	2	2	4	F	F
1031	2	1	5	F	M
1032	2	3	4	F	F
1033	2	6	1	M	F
1034	2	3	4	F	F
1035	2	1	6	F	M
1036	2	3	4	F	F
1037	2	3	4	F	F
1038	2	2	3	F	F
1039	2	3	4	F	F
1040	2	3	4	F	F
1041	2	3	4	F	F
1042	2	3	4	F	F
1043	2	3	4	F	F
1044	2	3	4	F	F
1045	2	6	5	M	M
1046	2	3	4	F	F
1047	2	1	2	F	F
1048	2	1	2	F	F
1049	2	6	5	M	M
1050	2	5	6	M	M
1051	2	1	2	F	F
1052	2	3	4	F	F
1053	2	3	4	F	F
1054	2	1	5	F	M
1055	2	3	4	F	F
1056	2	5	4	M	F
1057	2	3	5	F	M
1058	2	3	4	F	F
1059	2	3	4	F	F
1060	2	6	1	M	F
1061	2	6	1	M	F
1062	2	3	4	F	F
1063	2	1	2	F	F
1064	2	3	4	F	F
1065	2	1	2	F	F
1066	2	6	5	M	M
1067	2	3	4	F	F
1068	2	3	4	F	F
1069	2	2	1	F	F
1070	2	6	5	M	M
1071	2	2	1	F	F
1072	2	3	5	F	M
1073	2	6	4	M	F
1074	2	6	4	M	F
1075	2	3	5	F	M
1076	2	1	5	F	M
1077	2	6	4	M	F
1078	2	6	4	M	F
1079	2	1	5	F	M
1080	2	6	4	M	F
1081	2	2	1	F	F
1082	2	6	4	M	F
1083	2	6	4	M	F
1084	2	6	4	M	F
1085	2	1	5	F	M
1086	2	1	2	F	F
1087	2	1	2	F	F
1088	2	1	2	F	F
1089	2	3	5	F	M
1090	2	6	4	M	F
1091	2	6	1	M	F
1092	2	2	4	F	F
1093	2	2	4	F	F
1094	2	2	4	F	F
1095	2	2	4	F	F
1096	2	2	4	F	F
1097	2	6	1	M	F
1098	2	2	4	F	F
1099	2	2	4	F	F
1100	2	2	4	F	F
1101	2	2	4	F	F
1102	2	2	4	F	F
1103	2	2	4	F	F
1104	2	5	3	M	F
1105	2	6	1	M	F
1106	2	2	4	F	F
1107	2	2	4	F	F
1108	2	2	4	F	F
1109	2	6	1	M	F
1110	2	2	4	F	F
1111	2	6	1	M	F
1112	2	3	2	F	F
1113	2	6	1	M	F
1114	2	6	1	M	F
1115	2	5	3	M	F
1116	2	6	4	M	F
1117	2	3	5	F	M
1118	2	6	2	M	F
1119	2	6	4	M	F
1120	2	6	4	M	F
1121	2	6	4	M	F
1122	2	3	5	F	M
1123	2	6	4	M	F
1124	2	6	4	M	F
1125	2	6	4	M	F
1126	2	3	5	F	M
1127	2	6	4	M	F
1128	2	6	4	M	F
1129	2	1	5	F	M
1130	2	6	4	M	F
1131	2	2	6	F	M
1132	2	5	1	M	F
1133	2	6	4	M	F
1134	2	5	1	M	F
1135	2	6	2	M	F
1136	2	5	1	M	F
1137	2	6	2	M	F
1138	2	6	2	M	F
1139	2	5	4	M	F
1140	2	6	2	M	F
1141	2	5	1	M	F
1142	2	6	2	M	F
1143	2	5	4	M	F
1144	2	5	4	M	F
1145	2	5	4	M	F
1146	2	5	4	M	F
1147	2	6	2	M	F
1148	2	5	4	M	F
1149	2	5	4	M	F
1150	2	5	4	M	F
1151	2	5	4	M	F
1152	2	5	4	M	F
1153	2	6	2	M	F
1154	2	3	1	F	F
1155	2	1	4	F	F
1156	2	5	1	M	F
1157	2	3	4	F	F
1158	2	6	2	M	F
1159	2	1	2	F	F
1160	2	6	2	M	F
1161	2	3	5	F	M
1162	2	1	3	F	F
1163	2	2	4	F	F
1164	2	6	2	M	F
1165	2	2	3	F	F
1166	2	6	4	M	F
1167	2	3	5	F	M
1168	2	1	2	F	F
1169	2	6	4	M	F
1170	2	3	2	F	F
1171	2	5	4	M	F
1172	2	1	2	F	F
1173	2	6	4	M	F
1174	2	2	3	F	F
1175	2	1	2	F	F
1176	2	1	2	F	F
1177	2	6	3	M	F
1178	2	2	5	F	M
1179	2	3	2	F	F
1180	2	5	2	M	F
1181	2	5	2	M	F
1182	2	6	4	M	F
1183	2	1	2	F	F
1184	2	6	4	M	F
1185	2	6	4	M	F
1186	2	5	2	M	F
1187	2	3	5	F	M
1188	2	6	4	M	F
1189	2	1	3	F	F
1190	2	1	2	F	F
1191	2	6	4	M	F
1192	2	6	4	M	F
1193	2	6	4	M	F
1194	2	6	4	M	F
1195	2	6	4	M	F
1196	2	3	2	F	F
1197	2	6	4	M	F
1198	2	1	3	F	F
1199	2	1	2	F	F
1200	2	3	4	F	F
1201	2	3	4	F	F
1202	2	6	5	M	M
1203	2	3	4	F	F
1204	2	3	4	F	F
1205	2	3	4	F	F
1206	2	3	4	F	F
1207	2	3	4	F	F
1208	2	3	4	F	F
1209	2	5	6	M	M
1210	2	1	3	F	F
1211	2	5	6	M	M
1212	2	6	4	M	F
1213	2	5	2	M	F
1214	2	6	4	M	F
1215	2	6	4	M	F
1216	2	5	2	M	F
1217	2	6	4	M	F
1218	2	2	4	F	F
1219	2	6	2	M	F
1220	2	6	4	M	F
1221	2	6	4	M	F
1222	2	6	4	M	F
1223	2	6	4	M	F
1224	2	6	4	M	F
1225	2	6	4	M	F
1226	2	2	5	F	M
1227	2	6	4	M	F
1228	2	6	4	M	F
1229	2	5	2	M	F
1230	2	6	4	M	F
1231	2	6	4	M	F
1232	2	6	4	M	F
1233	2	6	4	M	F
1234	2	5	2	M	F
1235	2	6	4	M	F
1236	2	6	4	M	F
1237	2	5	2	M	F
1238	2	5	2	M	F
1239	2	5	2	M	F
1240	2	3	6	F	M
1241	2	1	4	F	F
1242	2	1	4	F	F
1243	2	1	4	F	F
1244	2	6	3	M	F
1245	2	1	4	F	F
1246	2	6	3	M	F
1247	2	1	4	F	F
1248	2	1	4	F	F
1249	2	1	4	F	F
1250	2	1	4	F	F
1251	2	5	2	M	F
1252	2	3	6	F	M
1253	2	6	3	M	F
1254	2	3	4	F	F
1255	2	1	4	F	F
1256	2	1	4	F	F
1257	2	2	4	F	F
1258	2	1	4	F	F
1259	2	2	4	F	F
1260	2	5	2	M	F
1261	2	2	4	F	F
1262	2	2	4	F	F
1263	2	3	1	F	F
1264	2	2	4	F	F
1265	2	3	1	F	F
1266	2	2	4	F	F
1267	2	5	1	M	F
1268	2	6	3	M	F
1269	2	2	4	F	F
1270	2	2	4	F	F
1271	2	6	3	M	F
1272	2	2	4	F	F
1273	2	2	4	F	F
1274	2	6	3	M	F
1275	2	1	4	F	F
1276	2	5	3	M	F
1277	2	5	3	M	F
1278	2	6	5	M	M
1279	2	1	4	F	F
1280	2	3	2	F	F
1281	2	1	4	F	F
1282	2	2	3	F	F
1283	2	6	5	M	M
1284	2	1	4	F	F
1285	2	5	2	M	F
1286	2	1	4	F	F
1287	2	5	2	M	F
1288	2	1	4	F	F
1289	2	6	3	M	F
1290	2	1	4	F	F
1291	2	1	2	F	F
1292	2	6	3	M	F
1293	2	1	4	F	F
1294	2	5	2	M	F
1295	2	1	4	F	F
1296	2	1	2	F	F
1297	2	5	2	M	F
1298	2	1	2	F	F
1299	2	5	1	M	F
1300	2	6	2	M	F
1301	2	1	4	F	F
1302	2	6	3	M	F
1303	2	1	3	F	F
1304	2	1	2	F	F
1305	2	5	1	M	F
1306	2	3	1	F	F
1307	2	5	6	M	M
1308	2	2	4	F	F
1309	2	3	2	F	F
1310	2	1	3	F	F
1311	2	2	4	F	F
1312	2	1	2	F	F
1313	2	5	6	M	M
1314	2	2	4	F	F
1315	2	2	4	F	F
1316	2	2	4	F	F
1317	2	1	5	F	M
1318	2	2	4	F	F
1319	2	2	4	F	F
1320	2	5	1	M	F
1321	2	2	4	F	F
1322	2	2	4	F	F
1323	2	3	6	F	M
1324	2	2	4	F	F
1325	2	1	3	F	F
1326	2	5	6	M	M
1327	2	6	3	M	F
1328	2	6	1	M	F
1329	2	3	4	F	F
1330	2	1	5	F	M
1331	2	2	4	F	F
1332	2	3	2	F	F
1333	2	5	1	M	F
1334	2	6	4	M	F
1335	2	6	4	M	F
1336	2	6	4	M	F
1337	2	1	3	F	F
1338	2	3	2	F	F
1339	2	6	4	M	F
1340	2	3	2	F	F
1341	2	6	4	M	F
1342	2	6	4	M	F
1343	2	6	4	M	F
1344	2	6	4	M	F
1345	2	2	3	F	F
1346	2	6	4	M	F
1347	2	2	3	F	F
1348	2	5	1	M	F
1349	2	6	4	M	F
1350	2	2	3	F	F
1351	2	1	2	F	F
1352	2	1	2	F	F
1353	2	3	2	F	F
1354	2	6	4	M	F
1355	2	1	4	F	F
1356	2	5	3	M	F
1357	2	6	4	M	F
1358	2	5	3	M	F
1359	2	1	4	F	F
1360	2	6	1	M	F
1361	2	5	3	M	F
1362	2	6	4	M	F
1363	2	1	2	F	F
1364	2	6	4	M	F
1365	2	1	2	F	F
1366	2	5	3	M	F
1367	2	3	1	F	F
1368	2	6	1	M	F
1369	2	3	4	F	F
1370	2	5	3	M	F
1371	2	5	3	M	F
1372	2	5	4	M	F
1373	2	6	3	M	F
1374	2	2	3	F	F
1375	2	5	4	M	F
1376	2	6	3	M	F
1377	2	3	2	F	F
1378	2	5	4	M	F
1379	2	5	4	M	F
1380	2	3	2	F	F
1381	2	5	4	M	F
1382	2	5	4	M	F
1383	2	5	4	M	F
1384	2	1	6	F	M
1385	2	5	4	M	F
1386	2	5	4	M	F
1387	2	5	4	M	F
1388	2	3	2	F	F
1389	2	3	4	F	F
1390	2	5	2	M	F
1391	2	2	4	F	F
1392	2	2	4	F	F
1393	2	2	4	F	F
1394	2	2	4	F	F
1395	2	3	1	F	F
1396	2	6	3	M	F
1397	2	3	6	F	M
1398	2	6	3	M	F
1399	2	6	5	M	M
1400	2	3	4	F	F
1401	2	5	2	M	F
1402	2	3	4	F	F
1403	2	6	5	M	M
1404	2	3	4	F	F
1405	2	3	4	F	F
1406	2	1	6	F	M
1407	2	3	4	F	F
1408	2	3	4	F	F
1409	2	3	2	F	F
1410	2	3	4	F	F
1411	2	3	4	F	F
1412	2	5	2	M	F
1413	2	5	2	M	F
1414	2	3	4	F	F
1415	2	5	2	M	F
1416	2	1	4	F	F
1417	2	1	4	F	F
1418	2	5	2	M	F
1419	2	1	4	F	F
1420	2	2	4	F	F
1421	2	1	4	F	F
1422	2	6	3	M	F
1423	2	1	4	F	F
1424	2	1	4	F	F
1425	2	1	4	F	F
1426	2	1	4	F	F
1427	2	5	3	M	F
1428	2	6	5	M	M
1429	2	1	4	F	F
1430	2	1	4	F	F
1431	2	1	4	F	F
1432	2	1	4	F	F
1433	2	5	2	M	F
1434	2	5	2	M	F
1435	2	3	2	F	F
1436	2	5	3	M	F
1437	2	5	4	M	F
1438	2	1	5	F	M
1439	2	5	1	M	F
1440	2	3	2	F	F
1441	2	5	1	M	F
1442	2	5	4	M	F
1443	2	6	2	M	F
1444	2	5	4	M	F
1445	2	6	2	M	F
1446	2	3	1	F	F
1447	2	5	4	M	F
1448	2	5	4	M	F
1449	2	3	1	F	F
1450	2	5	4	M	F
1451	2	5	4	M	F
1452	2	6	4	M	F
1453	2	1	3	F	F
1454	2	1	3	F	F
1455	2	6	2	M	F
1456	2	6	4	M	F
1457	2	1	3	F	F
1458	2	6	4	M	F
1459	2	1	3	F	F
1460	2	6	4	M	F
1461	2	6	4	M	F
1462	2	6	4	M	F
1463	2	1	3	F	F
1464	2	6	4	M	F
1465	2	1	3	F	F
1466	2	6	4	M	F
1467	2	6	4	M	F
1468	2	3	1	F	F
1469	2	3	1	F	F
1470	2	1	3	F	F
1471	2	2	1	F	F
1472	2	2	4	F	F
1473	2	2	4	F	F
1474	2	2	4	F	F
1475	2	2	4	F	F
1476	2	1	3	F	F
1477	2	2	4	F	F
1478	2	2	4	F	F
1479	2	6	5	M	M
1480	2	2	4	F	F
1481	2	3	5	F	M
1482	2	3	1	F	F
1483	2	2	4	F	F
1484	2	3	1	F	F
1485	2	2	4	F	F
1486	2	2	4	F	F
1487	2	1	3	F	F
1488	2	2	4	F	F
1489	2	3	6	F	M
1490	2	5	4	M	F
1491	2	2	5	F	M
1492	2	2	4	F	F
1493	2	2	4	F	F
1494	2	6	3	M	F
1495	2	2	4	F	F
1496	2	5	3	M	F
1497	2	6	2	M	F
1498	2	5	4	M	F
1499	2	2	4	F	F
1500	2	5	4	M	F
1501	2	3	1	F	F
1502	2	5	4	M	F
1503	2	5	4	M	F
1504	2	3	1	F	F
1505	2	5	4	M	F
1506	2	3	1	F	F
1507	2	5	4	M	F
1508	2	5	4	M	F
1509	2	6	1	M	F
1510	2	6	3	M	F
1511	2	6	1	M	F
1512	2	6	1	M	F
1513	2	5	4	M	F
1514	2	6	4	M	F
1515	2	5	4	M	F
1516	2	6	4	M	F
1517	2	5	4	M	F
1518	2	6	4	M	F
1519	2	1	2	F	F
1520	2	6	1	M	F
1521	2	5	4	M	F
1522	2	6	1	M	F
1523	2	5	4	M	F
1524	2	6	1	M	F
1525	2	2	3	F	F
1526	2	6	1	M	F
1527	2	6	1	M	F
1528	2	5	4	M	F
1529	2	3	2	F	F
1530	2	2	3	F	F
1531	2	5	4	M	F
1532	2	2	4	F	F
1533	2	3	5	F	M
1534	2	5	4	M	F
1535	2	5	2	M	F
1536	2	3	5	F	M
1537	2	2	4	F	F
1538	2	5	2	M	F
1539	2	2	4	F	F
1540	2	5	6	M	M
1541	2	1	3	F	F
1542	2	2	4	F	F
1543	2	2	4	F	F
1544	2	5	6	M	M
1545	2	2	4	F	F
1546	2	2	4	F	F
1547	2	2	4	F	F
1548	2	6	5	M	M
1549	2	5	4	M	F
1550	2	3	1	F	F
1551	2	5	6	M	M
1552	2	2	4	F	F
1553	2	6	3	M	F
1554	2	6	5	M	M
1555	2	2	5	F	M
1556	2	6	5	M	M
1557	2	6	4	M	F
1558	2	5	2	M	F
1559	2	5	3	M	F
1560	2	3	5	F	M
1561	2	6	1	M	F
1562	2	5	4	M	F
1563	2	6	3	M	F
1564	2	5	2	M	F
1565	2	6	1	M	F
1566	2	5	4	M	F
1567	2	6	1	M	F
1568	2	5	4	M	F
1569	2	6	1	M	F
1570	2	5	4	M	F
1571	2	5	4	M	F
1572	2	5	4	M	F
1573	2	6	1	M	F
1574	2	5	4	M	F
1575	2	5	4	M	F
1576	2	3	2	F	F
1577	2	6	1	M	F
1578	2	1	6	F	M
1579	2	6	1	M	F
1580	2	2	3	F	F
1581	2	6	1	M	F
1582	2	2	4	F	F
1583	2	2	4	F	F
1584	2	5	1	M	F
1585	2	2	4	F	F
1586	2	6	2	M	F
1587	2	2	4	F	F
1588	2	5	1	M	F
1589	2	6	2	M	F
1590	2	3	4	F	F
1591	2	2	4	F	F
1592	2	3	4	F	F
1593	2	5	1	M	F
1594	2	5	1	M	F
1595	2	5	1	M	F
1596	2	5	1	M	F
1597	2	5	1	M	F
1598	2	6	2	M	F
1599	2	1	5	F	M
1600	2	6	4	M	F
1601	2	5	1	M	F
1602	2	5	1	M	F
1603	2	6	4	M	F
1604	2	2	3	F	F
1605	2	6	4	M	F
1606	2	6	4	M	F
1607	2	5	3	M	F
1608	2	6	4	M	F
1609	2	5	2	M	F
1610	2	6	4	M	F
1611	2	6	4	M	F
1612	2	5	2	M	F
1613	2	6	4	M	F
1614	2	6	4	M	F
1615	2	6	4	M	F
1616	2	3	2	F	F
1617	2	6	1	M	F
1618	2	5	1	M	F
1619	2	2	3	F	F
1620	2	6	1	M	F
1621	2	5	1	M	F
1622	2	5	1	M	F
1623	2	6	1	M	F
1624	2	6	5	M	M
1625	2	3	2	F	F
1626	2	5	6	M	M
1627	2	5	6	M	M
1628	2	5	6	M	M
1629	2	1	4	F	F
1630	2	5	1	M	F
1631	2	3	2	F	F
1632	2	3	4	F	F
1633	2	6	1	M	F
1634	2	3	4	F	F
1635	2	3	4	F	F
1636	2	1	4	F	F
1637	2	1	4	F	F
1638	2	5	2	M	F
1639	2	1	4	F	F
1640	2	5	2	M	F
1641	2	5	2	M	F
1642	2	3	5	F	M
1643	2	1	4	F	F
1644	2	5	2	M	F
1645	2	1	4	F	F
1646	2	6	1	M	F
1647	2	5	2	M	F
1648	2	6	1	M	F
1649	2	5	2	M	F
1650	2	5	4	M	F
1651	2	5	2	M	F
1652	2	6	4	M	F
1653	2	5	2	M	F
1654	2	5	1	M	F
1655	2	3	6	F	M
1656	2	1	4	F	F
1657	2	5	2	M	F
1658	2	1	4	F	F
1659	2	5	2	M	F
1660	2	6	3	M	F
1661	2	1	4	F	F
1662	2	5	2	M	F
1663	2	1	4	F	F
1664	2	5	2	M	F
1665	2	6	3	M	F
1666	2	1	4	F	F
1667	2	5	4	M	F
1668	2	5	2	M	F
1669	2	5	4	M	F
1670	2	5	4	M	F
1671	2	5	4	M	F
1672	2	5	4	M	F
1673	2	5	4	M	F
1674	2	3	6	F	M
1675	2	5	4	M	F
1676	2	5	4	M	F
1677	2	3	2	F	F
1678	2	5	4	M	F
1679	2	3	2	F	F
1680	2	6	1	M	F
1681	2	3	2	F	F
1682	2	5	4	M	F
1683	2	3	1	F	F
1684	2	5	4	M	F
1685	2	5	4	M	F
1686	2	6	3	M	F
1687	2	5	4	M	F
1688	2	1	2	F	F
1689	2	3	6	F	M
1690	2	2	4	F	F
1691	2	2	4	F	F
1692	2	3	6	F	M
1693	2	2	4	F	F
1694	2	2	4	F	F
1695	2	5	1	M	F
1696	2	2	4	F	F
1697	2	6	1	M	F
1698	2	5	1	M	F
1699	2	2	4	F	F
1700	2	6	1	M	F
1701	2	6	1	M	F
1702	2	5	1	M	F
1703	2	6	3	M	F
1704	2	5	1	M	F
1705	2	2	4	F	F
1706	2	6	5	M	M
1707	2	2	4	F	F
1708	2	6	4	M	F
1709	2	2	4	F	F
1710	2	2	4	F	F
1711	2	6	2	M	F
1712	2	1	5	F	M
1713	2	3	4	F	F
1714	2	2	6	F	M
1715	2	5	1	M	F
1716	2	3	4	F	F
1717	2	3	4	F	F
1718	2	3	4	F	F
1719	2	3	4	F	F
1720	2	2	6	F	M
1721	2	2	6	F	M
1722	2	5	1	M	F
1723	2	3	4	F	F
1724	2	3	4	F	F
1725	2	5	1	M	F
1726	2	3	4	F	F
1727	2	3	4	F	F
1728	2	3	4	F	F
1729	2	3	4	F	F
1730	2	5	4	M	F
1731	2	3	4	F	F
1732	2	6	1	M	F
1733	2	3	4	F	F
1734	2	6	1	M	F
1735	2	3	4	F	F
1736	2	6	1	M	F
1737	2	3	4	F	F
1738	2	6	1	M	F
1739	2	6	1	M	F
1740	2	3	2	F	F
1741	2	5	6	M	M
1742	2	3	2	F	F
1743	2	6	1	M	F
1744	2	3	2	F	F
1745	2	6	5	M	M
1746	2	6	4	M	F
1747	2	2	3	F	F
1748	2	5	6	M	M
1749	2	3	1	F	F
1750	2	3	1	F	F
1751	2	6	5	M	M
1752	2	5	6	M	M
1753	2	2	4	F	F
1754	2	3	2	F	F
1755	2	6	5	M	M
1756	2	3	1	F	F
1757	2	6	4	M	F
1758	2	2	4	F	F
1759	2	2	4	F	F
1760	2	2	4	F	F
1761	2	5	6	M	M
1762	2	6	2	M	F
1763	2	6	2	M	F
1764	2	5	4	M	F
1765	2	6	2	M	F
1766	2	5	4	M	F
1767	2	1	3	F	F
1768	2	5	4	M	F
1769	2	6	3	M	F
1770	2	5	4	M	F
1771	2	5	4	M	F
1772	2	3	6	F	M
1773	2	5	4	M	F
1774	2	1	3	F	F
1775	2	5	4	M	F
1776	2	5	4	M	F
1777	2	6	3	M	F
1778	2	6	3	M	F
1779	2	5	4	M	F
1780	2	6	3	M	F
1781	2	3	4	F	F
1782	2	3	4	F	F
1783	2	2	1	F	F
1784	2	5	3	M	F
1785	2	6	3	M	F
1786	2	3	4	F	F
1787	2	6	1	M	F
1788	2	3	4	F	F
1789	2	6	1	M	F
1790	2	3	4	F	F
1791	2	6	1	M	F
1792	2	5	2	M	F
1793	2	3	4	F	F
1794	2	5	6	M	M
1795	2	3	4	F	F
1796	2	3	4	F	F
1797	2	5	2	M	F
1798	2	3	4	F	F
1799	2	3	4	F	F
1800	2	5	2	M	F
1801	2	3	4	F	F
1802	2	1	2	F	F
1803	2	3	4	F	F
1804	2	3	4	F	F
1805	2	1	2	F	F
1806	2	3	4	F	F
1807	2	3	4	F	F
1808	2	6	4	M	F
1809	2	3	4	F	F
1810	2	6	4	M	F
1811	2	6	3	M	F
1812	2	6	3	M	F
1813	2	6	3	M	F
1814	2	1	2	F	F
1815	2	2	1	F	F
1816	2	2	1	F	F
1817	2	3	6	F	M
1818	2	6	3	M	F
1819	2	2	4	F	F
1820	2	2	4	F	F
1821	2	3	6	F	M
1822	2	2	4	F	F
1823	2	2	4	F	F
1824	2	2	4	F	F
1825	2	5	1	M	F
1826	2	2	4	F	F
1827	2	2	4	F	F
1828	2	2	4	F	F
1829	2	6	4	M	F
1830	2	2	4	F	F
1831	2	5	1	M	F
1832	2	1	5	F	M
1833	2	6	2	M	F
1834	2	2	4	F	F
1835	2	6	3	M	F
1836	2	5	1	M	F
1837	2	2	4	F	F
1838	2	5	1	M	F
1839	2	2	3	F	F
1840	2	5	1	M	F
1841	2	2	3	F	F
1842	2	1	2	F	F
1843	2	5	4	M	F
1844	2	5	4	M	F
1845	2	5	4	M	F
1846	2	2	1	F	F
1847	2	5	4	M	F
1848	2	5	4	M	F
1849	2	5	4	M	F
1850	2	3	1	F	F
1851	2	6	2	M	F
1852	2	5	4	M	F
1853	2	6	1	M	F
1854	2	3	1	F	F
1855	2	3	1	F	F
1856	2	5	4	M	F
1857	2	5	4	M	F
1858	2	6	3	M	F
1859	2	5	4	M	F
1860	2	5	4	M	F
1861	2	2	4	F	F
1862	2	5	4	M	F
1863	2	6	3	M	F
1864	2	3	6	F	M
1865	2	1	2	F	F
1866	2	5	2	M	F
1867	2	5	2	M	F
1868	2	1	4	F	F
1869	2	5	1	M	F
1870	2	5	2	M	F
1871	2	1	2	F	F
1872	2	5	4	M	F
1873	2	6	1	M	F
1874	2	5	4	M	F
1875	2	2	1	F	F
1876	2	5	4	M	F
1877	2	1	3	F	F
1878	2	5	2	M	F
1879	2	6	5	M	M
1880	2	5	4	M	F
1881	2	2	4	F	F
1882	2	3	1	F	F
1883	2	6	5	M	M
1884	2	5	4	M	F
1885	2	5	4	M	F
1886	2	3	1	F	F
1887	2	5	4	M	F
1888	2	1	3	F	F
1889	2	5	2	M	F
1890	2	1	3	F	F
1891	2	5	6	M	M
1892	2	5	6	M	M
1893	2	5	6	M	M
1894	2	3	4	F	F
1895	2	3	4	F	F
1896	2	3	4	F	F
1897	2	3	4	F	F
1898	2	3	4	F	F
1899	2	3	4	F	F
1900	2	5	2	M	F
1901	2	1	4	F	F
1902	2	5	2	M	F
1903	2	2	4	F	F
1904	2	2	4	F	F
1905	2	2	4	F	F
1906	2	2	4	F	F
1907	2	5	1	M	F
1908	2	2	4	F	F
1909	2	2	4	F	F
1910	2	2	4	F	F
1911	2	3	1	F	F
1912	2	6	3	M	F
1913	2	2	4	F	F
1914	2	2	4	F	F
1915	2	2	4	F	F
1916	3	1	4	F	F
1917	3	1	4	F	F
1918	3	6	5	M	M
1919	3	6	5	M	M
1920	3	6	5	M	M
1921	3	6	5	M	M
1922	3	5	2	M	F
1923	3	1	4	F	F
1924	3	5	2	M	F
1925	3	2	3	F	F
1926	3	1	4	F	F
1927	3	6	4	M	F
1928	3	1	4	F	F
1929	3	2	3	F	F
1930	3	4	1	F	F
1931	3	4	1	F	F
1932	3	5	2	M	F
1933	3	5	2	M	F
1934	3	4	1	F	F
1935	3	4	3	F	F
1936	3	2	3	F	F
1937	3	2	3	F	F
1938	3	1	3	F	F
1939	3	4	2	F	F
1940	3	6	5	M	M
1941	3	4	3	F	F
1942	3	6	5	M	M
1943	3	4	3	F	F
1944	3	1	4	F	F
1945	3	6	2	M	F
1946	3	6	5	M	M
1947	3	4	2	F	F
1948	3	4	2	F	F
1949	3	6	5	M	M
1950	3	4	2	F	F
1951	3	1	3	F	F
1952	3	1	3	F	F
1953	3	4	5	F	M
1954	3	6	5	M	M
1955	3	1	3	F	F
1956	3	1	3	F	F
1957	3	6	3	M	F
1958	3	1	3	F	F
1959	3	4	5	F	M
1960	3	6	1	M	F
1961	3	6	1	M	F
1962	3	3	4	F	F
1963	3	5	4	M	F
1964	3	1	6	F	M
1965	3	4	6	F	M
1966	3	5	4	M	F
1967	3	5	3	M	F
1968	3	6	4	M	F
1969	3	1	2	F	F
1970	3	5	3	M	F
1971	3	1	2	F	F
1972	3	5	3	M	F
1973	3	5	3	M	F
1974	3	6	4	M	F
1975	3	1	2	F	F
1976	3	1	2	F	F
1977	3	4	6	F	M
1978	3	5	3	M	F
1979	3	4	6	F	M
1980	3	2	3	F	F
1981	3	1	5	F	M
1982	3	2	3	F	F
1983	3	4	5	F	M
1984	3	4	5	F	M
1985	3	6	3	M	F
1986	3	2	1	F	F
1987	3	6	3	M	F
1988	3	1	4	F	F
1989	3	2	3	F	F
1990	3	4	5	F	M
1991	3	2	3	F	F
1992	3	6	2	M	F
1993	3	4	5	F	M
1994	3	6	2	M	F
1995	3	2	5	F	M
1996	3	6	3	M	F
1997	3	4	2	F	F
1998	3	6	2	M	F
1999	3	6	3	M	F
[truncated: 53,392 more rows]

## Sheet: 4f2m_matrix
Count of count	Column Labels
1	f1	f2	f3	f4	m1	m2
f1			1
f2	90		29	62	21	24
f3	46	13		18	15	23
f4	127	72	54		24	32
m1	134	44	98	45		76
m2	57	42	59	24	30
2	f1	f2	f3	f4	m1	m2
f1		58	51	56	28	32
f2	24		30	124	32	16
f3	55	40		84	30	41
f4
m1	60	75	35	110		41
m2	76	37	55	95	41
3	f1	f2	f3	f4	m1	m2
f1		45	96	55	53	44
f2	21		76	24	54	32
f3	7	15		4	1	2
f4	38	53	91		65	43
m1	19	53	65	43		31
m2	44	81	90	28	79
4	f1	f2	f3	f4	m1	m2
f1		106	44	42	33	37
f2	18		28	12	16	16
f3	29	51		31	42	23
f4	49	55	55		46	51
m1	55	70	94	50		47
m2	75	88	56	74	41
5	f1	f2	f3	f4	m1	m2
f1		69	85	56	26	42
f2	18		25	27	5	5
f3	22	47		31	22	7
f4	33	39	25		27	22
m1	49	93	119	85		22
m2	92	77	77	105	43
6	f1	f2	f3	f4	m1	m2
f1		67	30	80	60	34
f2	45		30	54	79	34
f3	36	41		66	97	26
f4	21	12	15		13	16
m1	45	44	52	19		8
m2	68	93	69	136	57
7	f1	f2	f3	f4	m1	m2
f1		36	30	50	24	19
f2	80		40	50	57	52
f3	59	35		53	41	58
f4	94	38	75		31	59
m1	58	59	71	43		86
m2	60	48	42	44	61
8	f1	f2	f3	f4	m1	m2
f1		36	19	13	12	10
f2	45		35	24	13	19
f3	51	87		55	25	32
f4	39	65	50		36	37
m1	85	67	75	71		68
m2	79	64	43	74	49
9	f1	f2	f3	f4	m1	m2
f1		12	6	15	7	18
f2	78		48	46	57	23
f3	62	37		69	29	32
f4	72	30	46		29	12
m1	73	51	28	50		45
m2	149	44	80	48	73
10	f1	f2	f3	f4	m1	m2
f1		45	43	27	34	26
f2	59		52	32	21	38
f3	73	65		44	28	65
f4	68	85	57		25	56
m1	83	87	71	74		110
m2	26	29	26	43	19
11	f1	f2	f3	f4	m1	m2
f1		24	97	60	20	28
f2	54		88	135	27	28
f3	1			7
f4	3	2	46			2
m1	72	60	105	88		56
m2	72	33	101	85	50
12	f1	f2	f3	f4	m1	m2
f1		30	27	41	51	19
f2	69		35	64	90	40
f3	46	28		51	130	35
f4	45	32	37		59	28
m1	1	2	4	3		1
m2	59	27	68	96	112
13	f1	f2	f3	f4	m1	m2
f1			18
f2	90		78	17	23	30
f3	38				1
f4	100	58	123		50	52
m1	103	57	102	29		40
m2	51	65	89	26	58
14	f1	f2	f3	f4	m1	m2
f1		62	33	94	64	49
f2	50		40	93	56	51
f3	47	40		60	79	73
f4	14	20	5		17	10
m1	22	30	41	81		24
m2	34	55	37	75	31
15	f1	f2	f3	f4	m1	m2
f1		44	43	29	35	39
f2	53		41	52	50	60
f3	94	55		44	65	70
f4	55	64	25		43	82
m1	51	75	50	51		35
m2	40	48	42	71	35
16	f1	f2	f3	f4	m1	m2
f1		51	56	12	1	9
f2			9
f3	5	13			1
f4	110	97	134		23	33
m1	96	118	92	30		69
m2	76	118	107	19	25
17	f1	f2	f3	f4	m1	m2
f1		41	48	49	25	29
f2	26		25	48	35	13
f3	85	73		56	44	33
f4	48	68	39		21	45
m1	39	142	31	39		64
m2	68	25	30	60	73
18	f1	f2	f3	f4	m1	m2
f1		68	44	45	48	33
f2	12		15	10	8	8
f3	65	96		51	25	35
f4	27	56	25		16	22
m1	66	106	47	63		58
m2	51	77	45	91	62
19	f1	f2	f3	f4	m1	m2
f1		32	71	61	41	65
f2	40		59	97	51	67
f3	8	18		48	27	20
f4	4	9	22		17	14
m1	41	41	73	109		46
m2	50	52	61	77	35
20	f1	f2	f3	f4	m1	m2
f1		23	25	66	26	21
f2	79		100	96	17	27
f3	9	10		53	7	4
f4
m1	85	41	128	97		37
m2	80	38	102	128	30
21	f1	f2	f3	f4	m1	m2
f1		30	17	22	18	17
f2	81		57	24	38	31
f3	40	47		74	49	14
f4	64	37	61		48	36
m1	65	40	60	42		30
m2	106	60	48	79	89
22	f1	f2	f3	f4	m1	m2
f1		11	34	10	6	12
f2	62		104	34	36	45
f3	34	7		15	2	9
f4	64	32	92		33	40
m1	117	72	97	99		15
m2	105	59	86	75	17
23	f1	f2	f3	f4	m1	m2
f1		14	21	14	12	57
f2	65		69	55	36	75
f3	64	44		32	18	71
f4	63	33	43		46	88
m1	82	39	88	56		89
m2	34	3	10	11	10
24	f1	f2	f3	f4	m1	m2
f1		38	35	31	30	24
f2	22		33	18	44	21
f3	49	57		30	50	23
f4	75	113	45		130	8
m1	5	11	9	21		13
m2	87	123	79	18	136
25	f1	f2	f3	f4	m1	m2
f1		105	61	38	40	28
f2	2		7	4	1	2
f3	47	83		37	50	23
f4	45	96	40		33	36
m1	29	80	46	24		38
m2	53	76	41	68	91
26	f1	f2	f3	f4	m1	m2
f1		35	42	35	38	27
f2	70		35	70	54	56
f3	98	38		86	47	83
f4	43	40	39		40	41
m1	59	37	28	57		68
m2	29	28	32	32	35
27	f1	f2	f3	f4	m1	m2
f1		24	88	78	21	12
f2	47		41	128	14	28
f3	60	14		39	14	9
f4		1	1
m1	38	29	85	91		33
m2	60	74	75	128	64
28	f1	f2	f3	f4	m1	m2
f1		73	39	71	106	68
f2	34		62	39	62	41
f3	27	60		54	74	62
f4	61	65	39		54	72
m1	24	13	35	25		54
m2	21	30	32	27	56
29	f1	f2	f3	f4	m1	m2
f1		46	29	37	22	41
f2	43		28	21	42	20
f3	83	106		30	77	42
f4	42	41	21		70	40
m1	34	71	26	57		13
m2	103	76	39	72	46
30	f1	f2	f3	f4	m1	m2
f1		76	30	43	49	63
f2	21		12	12	17	19
f3	40	93		74	42	90
f4	45	50	42		40	81
m1	61	102	41	38		101
m2	13	20	17	28	17
31	f1	f2	f3	f4	m1	m2
f1
f2	77		82	61	15	19
f3	41	8		15	3	1
f4	60	16	54		12	2
m1	140	60	79	80		37
m2	110	55	121	69	36
32	f1	f2	f3	f4	m1	m2
f1		101	21	116	27	27
f2	1		1	26
f3	39	68		107	34	66
f4	2	9
m1	50	134	34	67		60
m2	27	72	39	83	28
33	f1	f2	f3	f4	m1	m2
f1		70	47	97	26	57
f2	42		44	45	22	44
f3	23	40		44	19	21
f4	14	8	17		4	20
m1	57	62	93	153		30
m2	34	69	91	73	13
34	f1	f2	f3	f4	m1	m2
f1		24	31	28	51	24
f2	109		44	38	63	56
f3	68	41		57	76	61
f4	65	55	69		63	52
m1	58	21	28	38		31
m2	64	51	71	32	70
35	f1	f2	f3	f4	m1	m2
f1				16
f2	109		70	116	51	34
f3	104	33		73	31	24
f4	38
m1	57	32	51	94		46
m2	110	24	53	104	75
36	f1	f2	f3	f4	m1	m2
f1		57	52	38	35	51
f2	35		43	37	24	30
f3	60	83		26	37	82
f4	50	57	30		43	73
m1	72	102	75	82		71
m2	27	27	52	50	16
37	f1	f2	f3	f4	m1	m2
f1		85	47	63	25	54
f2	10		12	8	6	13
f3	45	102		34	29	45
f4	47	90	56		30	49
m1	49	106	64	46		91
m2	44	82	35	26	34
38	f1	f2	f3	f4	m1	m2
f1		40	74	56	57	68
f2	40		74	72	51	102
f3	28	49		46	15	43
f4	23	35	39		48	54
m1	63	36	47	98		57
m2	28	43	40	26	31
39	f1	f2	f3	f4	m1	m2
f1		111	37	108	36	12
f2				27
f3	54	68		82	26	52
f4		16
m1	52	82	30	77		36
m2	37	100	59	95	45
40	f1	f2	f3	f4	m1	m2
f1		32	67	85	87	42
f2	25		52	118	52	28
f3	26	28		89	25	26
f4	2		3		2
m1	45	52	43	85		27
m2	40	82	57	87	64

## Sheet: 4f3m
count	run	actor.id	receiver.id	actor.sex	receiver.sex
1	1	7	1	M	F
2	1	1	7	F	M
3	1	2	6	F	M
4	1	7	1	M	F
5	1	6	2	M	F
6	1	7	3	M	F
7	1	7	3	M	F
8	1	7	3	M	F
9	1	5	1	M	F
10	1	7	3	M	F
11	1	1	2	F	F
12	1	7	3	M	F
13	1	7	3	M	F
14	1	1	2	F	F
15	1	6	4	M	F
16	1	7	3	M	F
17	1	7	3	M	F
18	1	7	3	M	F
19	1	2	7	F	M
20	1	7	3	M	F
21	1	7	3	M	F
22	1	7	3	M	F
23	1	5	6	M	M
24	1	7	3	M	F
25	1	2	1	F	F
26	1	7	3	M	F
27	1	5	3	M	F
28	1	5	3	M	F
29	1	5	3	M	F
30	1	5	3	M	F
31	1	5	3	M	F
32	1	5	3	M	F
33	1	5	3	M	F
34	1	4	6	F	M
35	1	5	3	M	F
36	1	4	6	F	M
37	1	5	7	M	M
38	1	6	4	M	F
39	1	2	1	F	F
40	1	2	1	F	F
41	1	7	5	M	M
42	1	1	4	F	F
43	1	6	4	M	F
44	1	7	5	M	M
45	1	7	5	M	M
46	1	6	4	M	F
47	1	7	5	M	M
48	1	1	2	F	F
49	1	7	5	M	M
50	1	1	4	F	F
51	1	1	4	F	F
52	1	5	7	M	M
53	1	1	4	F	F
54	1	2	3	F	F
55	1	6	1	M	F
56	1	7	5	M	M
57	1	1	3	F	F
58	1	2	3	F	F
59	1	1	3	F	F
60	1	2	3	F	F
61	1	7	5	M	M
62	1	2	1	F	F
63	1	2	1	F	F
64	1	2	1	F	F
65	1	7	5	M	M
66	1	7	6	M	M
67	1	4	2	F	F
68	1	7	6	M	M
69	1	7	3	M	F
70	1	2	1	F	F
71	1	7	3	M	F
72	1	2	4	F	F
73	1	7	3	M	F
74	1	7	3	M	F
75	1	6	5	M	M
76	1	7	3	M	F
77	1	6	5	M	M
78	1	7	3	M	F
79	1	5	6	M	M
80	1	7	3	M	F
81	1	7	3	M	F
82	1	7	3	M	F
83	1	7	3	M	F
84	1	7	3	M	F
85	1	6	5	M	M
86	1	7	1	M	F
87	1	2	4	F	F
88	1	2	5	F	M
89	1	6	3	M	F
90	1	1	2	F	F
91	1	2	1	F	F
92	1	2	4	F	F
93	1	5	2	M	F
94	1	1	4	F	F
95	1	6	4	M	F
96	1	6	3	M	F
97	1	7	2	M	F
98	1	6	3	M	F
99	1	2	5	F	M
100	1	7	1	M	F
101	1	7	2	M	F
102	1	4	3	F	F
103	1	5	1	M	F
104	1	6	3	M	F
105	1	7	2	M	F
106	1	5	1	M	F
107	1	4	3	F	F
108	1	6	4	M	F
109	1	5	1	M	F
110	1	4	6	F	M
111	1	5	1	M	F
112	1	7	2	M	F
113	1	5	1	M	F
114	1	7	3	M	F
115	1	7	3	M	F
116	1	7	3	M	F
117	1	4	6	F	M
118	1	7	6	M	M
119	1	5	1	M	F
120	1	2	6	F	M
121	1	5	1	M	F
122	1	7	3	M	F
123	1	2	6	F	M
124	1	7	3	M	F
125	1	1	5	F	M
126	1	5	1	M	F
127	1	5	1	M	F
128	1	7	3	M	F
129	1	5	1	M	F
130	1	5	1	M	F
131	1	1	4	F	F
132	1	2	4	F	F
133	1	7	3	M	F
134	1	1	3	F	F
135	1	7	3	M	F
136	1	1	3	F	F
137	1	7	1	M	F
138	1	7	3	M	F
139	1	2	4	F	F
140	1	7	6	M	M
141	1	7	6	M	M
142	1	5	1	M	F
143	1	5	3	M	F
144	1	1	3	F	F
145	1	1	3	F	F
146	1	1	3	F	F
147	1	7	6	M	M
148	1	1	3	F	F
149	1	7	6	M	M
150	1	2	4	F	F
151	1	5	3	M	F
152	1	2	4	F	F
153	1	5	3	M	F
154	1	6	7	M	M
155	1	5	3	M	F
156	1	6	7	M	M
157	1	5	3	M	F
158	1	6	7	M	M
159	1	5	3	M	F
160	1	7	6	M	M
161	1	5	3	M	F
162	1	4	2	F	F
163	1	5	3	M	F
164	1	4	2	F	F
165	1	2	4	F	F
166	1	2	1	F	F
167	1	5	3	M	F
168	1	7	6	M	M
169	1	4	3	F	F
170	1	1	2	F	F
171	1	7	6	M	M
172	1	5	4	M	F
173	1	6	7	M	M
174	1	6	3	M	F
175	1	2	4	F	F
176	1	2	4	F	F
177	1	7	4	M	F
178	1	7	4	M	F
179	1	2	1	F	F
180	1	4	6	F	M
181	1	5	7	M	M
182	1	5	3	M	F
183	1	5	3	M	F
184	1	5	3	M	F
185	1	5	3	M	F
186	1	5	3	M	F
187	1	7	4	M	F
188	1	7	4	M	F
189	1	5	3	M	F
190	1	5	3	M	F
191	1	5	3	M	F
192	1	2	3	F	F
193	1	5	3	M	F
194	1	2	5	F	M
195	1	7	3	M	F
196	1	5	2	M	F
197	1	7	3	M	F
198	1	2	5	F	M
199	1	7	3	M	F
200	1	7	3	M	F
201	1	6	3	M	F
202	1	1	6	F	M
203	1	7	6	M	M
204	1	4	5	F	M
205	1	7	6	M	M
206	1	7	3	M	F
207	1	7	6	M	M
208	1	7	3	M	F
209	1	7	3	M	F
210	1	7	3	M	F
211	1	1	2	F	F
212	1	7	3	M	F
213	1	2	4	F	F
214	1	7	6	M	M
215	1	2	4	F	F
216	1	5	6	M	M
217	1	6	3	M	F
218	1	5	6	M	M
219	1	7	5	M	M
220	1	7	5	M	M
221	1	4	5	F	M
222	1	1	3	F	F
223	1	5	3	M	F
224	1	6	3	M	F
225	1	1	5	F	M
226	1	7	5	M	M
227	1	6	3	M	F
228	1	1	5	F	M
229	1	7	3	M	F
230	1	1	3	F	F
231	1	4	3	F	F
232	1	1	3	F	F
233	1	7	3	M	F
234	1	4	2	F	F
235	1	5	6	M	M
236	1	7	1	M	F
237	1	1	3	F	F
238	1	4	1	F	F
239	1	1	3	F	F
240	1	5	6	M	M
241	1	1	3	F	F
242	1	1	3	F	F
243	1	2	4	F	F
244	1	1	3	F	F
245	1	1	3	F	F
246	1	2	4	F	F
247	1	1	3	F	F
248	1	7	4	M	F
249	1	2	4	F	F
250	1	1	3	F	F
251	1	1	3	F	F
252	1	1	3	F	F
253	1	1	3	F	F
254	1	1	3	F	F
255	1	2	6	F	M
256	1	5	6	M	M
257	1	2	6	F	M
258	1	5	6	M	M
259	1	1	3	F	F
260	1	2	5	F	M
261	1	7	2	M	F
262	1	6	2	M	F
263	1	4	1	F	F
264	1	5	3	M	F
265	1	4	1	F	F
266	1	1	3	F	F
267	1	5	3	M	F
268	1	1	3	F	F
269	1	1	5	F	M
270	1	7	2	M	F
271	1	2	4	F	F
272	1	2	3	F	F
273	1	2	1	F	F
274	1	2	5	F	M
275	1	1	3	F	F
276	1	7	4	M	F
277	1	5	3	M	F
278	1	1	5	F	M
279	1	2	1	F	F
280	1	2	1	F	F
281	1	7	6	M	M
282	1	5	7	M	M
283	1	2	3	F	F
284	1	7	4	M	F
285	1	2	1	F	F
286	1	7	6	M	M
287	1	5	3	M	F
288	1	1	3	F	F
289	1	2	1	F	F
290	1	5	3	M	F
291	1	5	3	M	F
292	1	6	3	M	F
293	1	2	5	F	M
294	1	6	3	M	F
295	1	7	6	M	M
296	1	2	4	F	F
297	1	1	6	F	M
298	1	7	1	M	F
299	1	2	4	F	F
300	1	2	4	F	F
301	1	5	7	M	M
302	1	6	3	M	F
303	1	7	6	M	M
304	1	6	3	M	F
305	1	1	6	F	M
306	1	4	2	F	F
307	1	1	3	F	F
308	1	6	3	M	F
309	1	1	6	F	M
310	1	6	3	M	F
311	1	2	4	F	F
312	1	1	6	F	M
313	1	4	2	F	F
314	1	5	3	M	F
315	1	1	6	F	M
316	1	1	3	F	F
317	1	5	3	M	F
318	1	6	3	M	F
319	1	5	3	M	F
320	1	6	3	M	F
321	1	6	3	M	F
322	1	2	3	F	F
323	1	6	3	M	F
324	1	6	3	M	F
325	1	4	3	F	F
326	1	5	3	M	F
327	1	4	3	F	F
328	1	6	4	M	F
329	1	5	3	M	F
330	1	1	5	F	M
331	1	2	6	F	M
332	1	5	4	M	F
333	1	7	3	M	F
334	1	4	5	F	M
335	1	2	6	F	M
336	1	5	3	M	F
337	1	2	6	F	M
338	1	1	6	F	M
339	1	5	3	M	F
340	1	7	5	M	M
341	1	5	4	M	F
342	1	5	4	M	F
343	1	7	3	M	F
344	1	5	4	M	F
345	1	7	3	M	F
346	1	7	3	M	F
347	1	1	6	F	M
348	1	1	6	F	M
349	1	7	3	M	F
350	1	1	6	F	M
351	1	6	1	M	F
352	1	5	4	M	F
353	1	2	6	F	M
354	1	2	6	F	M
355	1	5	4	M	F
356	1	4	7	F	M
357	1	5	4	M	F
358	1	1	6	F	M
359	1	7	2	M	F
360	1	2	3	F	F
361	1	5	4	M	F
362	1	7	5	M	M
363	1	1	3	F	F
364	1	2	4	F	F
365	1	1	3	F	F
366	1	1	2	F	F
367	1	5	6	M	M
368	1	1	3	F	F
369	1	7	5	M	M
370	1	2	3	F	F
371	1	7	6	M	M
372	1	7	6	M	M
373	1	5	4	M	F
374	1	1	2	F	F
375	1	5	4	M	F
376	1	7	6	M	M
377	1	4	3	F	F
378	1	5	1	M	F
379	1	7	6	M	M
380	1	4	3	F	F
381	1	4	3	F	F
382	1	5	1	M	F
383	1	4	3	F	F
384	1	1	2	F	F
385	1	4	3	F	F
386	1	4	3	F	F
387	1	1	2	F	F
388	1	1	2	F	F
389	1	1	2	F	F
390	1	7	6	M	M
391	1	5	6	M	M
392	1	4	3	F	F
393	1	7	3	M	F
394	1	4	3	F	F
395	1	7	3	M	F
396	1	1	2	F	F
397	1	7	4	M	F
398	1	2	1	F	F
399	1	7	4	M	F
400	1	7	4	M	F
401	1	7	4	M	F
402	1	6	3	M	F
403	1	7	4	M	F
404	1	6	3	M	F
405	1	1	2	F	F
406	1	7	4	M	F
407	1	6	3	M	F
408	1	7	4	M	F
409	1	6	3	M	F
410	1	2	1	F	F
411	1	6	3	M	F
412	1	6	3	M	F
413	1	7	4	M	F
414	1	6	3	M	F
415	1	6	3	M	F
416	1	5	2	M	F
417	1	5	2	M	F
418	1	5	2	M	F
419	1	2	1	F	F
420	1	2	5	F	M
421	1	6	3	M	F
422	1	6	3	M	F
423	1	6	3	M	F
424	1	6	3	M	F
425	1	7	4	M	F
426	1	6	3	M	F
427	1	6	3	M	F
428	1	2	5	F	M
429	1	5	6	M	M
430	1	2	3	F	F
431	1	5	6	M	M
432	1	2	3	F	F
433	1	2	3	F	F
434	1	5	6	M	M
435	1	2	3	F	F
436	1	2	3	F	F
437	1	7	1	M	F
438	1	7	1	M	F
439	1	7	1	M	F
440	1	5	6	M	M
441	1	7	1	M	F
442	1	2	3	F	F
443	1	7	1	M	F
444	1	2	3	F	F
445	1	7	3	M	F
446	1	2	3	F	F
447	1	4	3	F	F
448	1	4	1	F	F
449	1	7	3	M	F
450	1	2	3	F	F
451	1	7	3	M	F
452	1	4	5	F	M
453	1	7	3	M	F
454	1	1	7	F	M
455	1	4	5	F	M
456	1	5	6	M	M
457	1	1	7	F	M
458	1	4	3	F	F
459	1	1	7	F	M
460	1	4	3	F	F
461	1	7	3	M	F
462	1	4	3	F	F
463	1	7	3	M	F
464	1	4	3	F	F
465	1	2	5	F	M
466	1	7	1	M	F
467	1	7	3	M	F
468	1	4	2	F	F
469	1	6	3	M	F
470	1	7	3	M	F
471	1	6	3	M	F
472	1	1	4	F	F
473	1	2	6	F	M
474	1	7	6	M	M
475	1	5	4	M	F
476	1	7	3	M	F
477	1	2	6	F	M
478	1	5	1	M	F
479	1	6	3	M	F
480	1	2	3	F	F
481	1	6	3	M	F
482	1	2	6	F	M
483	1	6	3	M	F
484	1	2	6	F	M
485	1	2	6	F	M
486	1	1	4	F	F
487	1	7	3	M	F
488	1	6	3	M	F
489	1	2	6	F	M
490	1	7	3	M	F
491	1	2	3	F	F
492	1	7	3	M	F
493	1	2	3	F	F
494	1	2	6	F	M
495	1	2	3	F	F
496	1	6	3	M	F
497	1	2	6	F	M
498	1	7	3	M	F
499	1	6	3	M	F
500	1	6	3	M	F
501	1	7	2	M	F
502	1	6	3	M	F
503	1	7	5	M	M
504	1	1	4	F	F
505	1	7	4	M	F
506	1	6	3	M	F
507	1	7	5	M	M
508	1	4	3	F	F
509	1	1	3	F	F
510	1	7	5	M	M
511	1	1	3	F	F
512	1	1	3	F	F
513	1	2	6	F	M
514	1	1	3	F	F
515	1	1	3	F	F
516	1	2	6	F	M
517	1	7	6	M	M
518	1	1	3	F	F
519	1	5	7	M	M
520	1	2	4	F	F
521	1	7	4	M	F
522	1	7	5	M	M
523	1	7	4	M	F
524	1	2	3	F	F
525	1	1	6	F	M
526	1	2	3	F	F
527	1	5	6	M	M
528	1	4	3	F	F
529	1	2	3	F	F
530	1	7	4	M	F
531	1	7	3	M	F
532	1	4	3	F	F
533	1	5	6	M	M
534	1	1	2	F	F
535	1	5	6	M	M
536	1	5	6	M	M
537	1	2	4	F	F
538	1	1	5	F	M
539	1	7	3	M	F
540	1	7	3	M	F
541	1	7	3	M	F
542	1	4	3	F	F
543	1	7	4	M	F
544	1	4	3	F	F
545	1	2	3	F	F
546	1	1	5	F	M
547	1	2	4	F	F
548	1	4	3	F	F
549	1	7	3	M	F
550	1	4	7	F	M
551	1	2	6	F	M
552	1	2	6	F	M
553	1	4	3	F	F
554	1	2	6	F	M
555	1	2	6	F	M
556	1	7	4	M	F
557	1	2	6	F	M
558	1	7	3	M	F
559	1	7	4	M	F
560	1	2	6	F	M
561	1	7	3	M	F
562	1	4	3	F	F
563	1	7	4	M	F
564	1	5	6	M	M
565	1	2	6	F	M
566	1	7	4	M	F
567	1	2	5	F	M
568	1	7	4	M	F
569	1	2	5	F	M
570	1	7	4	M	F
571	1	7	4	M	F
572	1	2	6	F	M
573	1	1	3	F	F
574	1	4	3	F	F
575	1	7	4	M	F
576	1	4	3	F	F
577	1	1	5	F	M
578	1	7	4	M	F
579	1	2	6	F	M
580	1	1	3	F	F
581	1	2	6	F	M
582	1	5	2	M	F
583	1	1	3	F	F
584	1	1	3	F	F
585	1	2	5	F	M
586	1	1	3	F	F
587	1	6	7	M	M
588	1	7	4	M	F
589	1	1	3	F	F
590	1	7	6	M	M
591	1	7	6	M	M
592	1	5	2	M	F
593	1	5	2	M	F
594	1	2	6	F	M
595	1	1	4	F	F
596	1	7	1	M	F
597	1	7	4	M	F
598	1	5	3	M	F
599	1	2	6	F	M
600	1	5	3	M	F
601	1	7	6	M	M
602	1	5	3	M	F
603	1	7	6	M	M
604	1	5	3	M	F
605	1	5	3	M	F
606	1	7	4	M	F
607	1	5	3	M	F
608	1	5	3	M	F
609	1	7	4	M	F
610	1	2	1	F	F
611	1	4	6	F	M
612	1	5	3	M	F
613	1	2	1	F	F
614	1	7	6	M	M
615	1	1	5	F	M
616	1	7	6	M	M
617	1	7	6	M	M
618	1	5	3	M	F
619	1	1	2	F	F
620	1	5	3	M	F
621	1	5	4	M	F
622	1	7	6	M	M
623	1	5	4	M	F
624	1	1	2	F	F
625	1	1	2	F	F
626	1	7	3	M	F
627	1	1	5	F	M
628	1	7	3	M	F
629	1	5	3	M	F
630	1	7	5	M	M
631	1	2	4	F	F
632	1	7	5	M	M
633	1	7	3	M	F
634	1	7	3	M	F
635	1	2	6	F	M
636	1	5	1	M	F
637	1	7	3	M	F
638	1	7	3	M	F
639	1	2	4	F	F
640	1	6	2	M	F
641	1	1	5	F	M
642	1	2	6	F	M
643	1	2	6	F	M
644	1	2	6	F	M
645	1	2	6	F	M
646	1	1	4	F	F
647	1	1	5	F	M
648	1	2	3	F	F
649	1	2	6	F	M
650	1	2	6	F	M
651	1	7	4	M	F
652	1	2	6	F	M
653	1	7	5	M	M
654	1	2	3	F	F
655	1	2	3	F	F
656	1	5	7	M	M
657	1	2	3	F	F
658	1	2	3	F	F
659	1	2	3	F	F
660	1	2	3	F	F
661	1	2	3	F	F
662	1	1	6	F	M
663	1	2	3	F	F
664	1	2	3	F	F
665	1	1	6	F	M
666	1	2	3	F	F
667	1	1	6	F	M
668	1	5	4	M	F
669	1	6	3	M	F
670	1	6	3	M	F
671	1	6	3	M	F
672	1	5	4	M	F
673	1	6	3	M	F
674	1	6	3	M	F
675	1	7	6	M	M
676	1	2	6	F	M
677	1	5	4	M	F
678	1	6	3	M	F
679	1	6	3	M	F
680	1	6	3	M	F
681	1	1	3	F	F
682	1	6	3	M	F
683	1	5	4	M	F
684	1	6	3	M	F
685	1	1	6	F	M
686	1	1	6	F	M
687	1	5	4	M	F
688	1	1	6	F	M
689	1	5	4	M	F
690	1	4	7	F	M
691	1	5	4	M	F
692	1	1	3	F	F
693	1	5	4	M	F
694	1	2	4	F	F
695	1	7	2	M	F
696	1	5	3	M	F
697	1	1	3	F	F
698	1	7	4	M	F
699	1	5	3	M	F
700	1	5	1	M	F
701	1	7	4	M	F
702	1	2	6	F	M
703	1	2	6	F	M
704	1	1	6	F	M
705	1	7	4	M	F
706	1	2	5	F	M
707	1	1	6	F	M
708	1	5	3	M	F
709	1	1	6	F	M
710	1	1	6	F	M
711	1	5	2	M	F
712	1	1	6	F	M
713	1	2	5	F	M
714	1	1	6	F	M
715	1	7	4	M	F
716	1	1	6	F	M
717	1	1	6	F	M
718	1	2	5	F	M
719	1	7	3	M	F
720	1	7	3	M	F
721	1	5	3	M	F
722	1	5	7	M	M
723	1	5	3	M	F
724	1	5	3	M	F
725	1	1	6	F	M
726	1	1	6	F	M
727	1	5	3	M	F
728	1	1	6	F	M
729	1	5	3	M	F
730	1	1	6	F	M
731	1	7	6	M	M
732	1	1	3	F	F
733	1	5	3	M	F
734	1	6	3	M	F
735	1	7	6	M	M
736	1	5	3	M	F
737	1	2	4	F	F
738	1	5	7	M	M
739	1	1	6	F	M
740	1	1	6	F	M
741	1	7	5	M	M
742	1	1	6	F	M
743	1	5	3	M	F
744	1	1	6	F	M
745	1	5	3	M	F
746	1	2	4	F	F
747	1	5	3	M	F
748	1	4	2	F	F
749	1	5	3	M	F
750	1	5	3	M	F
751	1	5	3	M	F
752	1	7	2	M	F
753	1	4	2	F	F
754	1	7	2	M	F
755	1	5	3	M	F
756	1	5	3	M	F
757	1	5	3	M	F
758	1	1	6	F	M
759	1	7	4	M	F
760	1	7	4	M	F
761	1	5	3	M	F
762	1	7	4	M	F
763	1	2	6	F	M
764	1	7	3	M	F
765	1	7	3	M	F
766	1	1	2	F	F
767	1	7	3	M	F
768	1	7	3	M	F
769	1	7	3	M	F
770	1	7	3	M	F
771	1	7	3	M	F
772	1	5	6	M	M
773	1	1	2	F	F
774	1	7	3	M	F
775	1	5	4	M	F
776	1	7	3	M	F
777	1	5	6	M	M
778	1	7	3	M	F
779	1	2	3	F	F
780	1	7	3	M	F
781	1	7	3	M	F
782	1	5	6	M	M
783	1	7	2	M	F
784	1	5	6	M	M
785	1	7	2	M	F
786	1	5	6	M	M
787	1	5	6	M	M
788	1	7	2	M	F
789	1	5	6	M	M
790	1	2	3	F	F
791	1	5	4	M	F
792	1	7	2	M	F
793	1	7	3	M	F
794	1	7	3	M	F
795	1	5	6	M	M
796	1	5	4	M	F
797	1	7	3	M	F
798	1	7	3	M	F
799	1	5	6	M	M
800	1	1	6	F	M
801	1	5	6	M	M
802	1	1	6	F	M
803	1	5	1	M	F
804	1	2	3	F	F
805	1	7	3	M	F
806	1	7	3	M	F
807	1	5	1	M	F
808	1	4	6	F	M
809	1	4	2	F	F
810	1	1	5	F	M
811	1	7	3	M	F
812	1	4	6	F	M
813	1	4	6	F	M
814	1	1	6	F	M
815	1	4	5	F	M
816	1	7	3	M	F
817	1	5	3	M	F
818	1	5	3	M	F
819	1	5	3	M	F
820	1	5	3	M	F
821	1	5	3	M	F
822	1	5	3	M	F
823	1	5	3	M	F
824	1	5	3	M	F
825	1	2	7	F	M
826	1	2	6	F	M
827	1	2	6	F	M
828	1	1	4	F	F
829	1	2	6	F	M
830	1	4	3	F	F
831	1	5	3	M	F
832	1	2	6	F	M
833	1	4	3	F	F
834	1	5	3	M	F
835	1	4	5	F	M
836	1	4	3	F	F
837	1	5	3	M	F
838	1	2	7	F	M
839	1	2	6	F	M
840	1	5	3	M	F
841	1	2	6	F	M
842	1	5	3	M	F
843	1	1	4	F	F
844	1	5	3	M	F
845	1	4	5	F	M
846	1	2	6	F	M
847	1	5	3	M	F
848	1	5	3	M	F
849	1	2	6	F	M
850	1	1	3	F	F
851	1	4	7	F	M
852	1	1	5	F	M
853	1	7	4	M	F
854	1	5	1	M	F
855	1	6	2	M	F
856	1	1	5	F	M
857	1	7	4	M	F
858	1	1	4	F	F
859	1	7	4	M	F
860	1	2	6	F	M
861	1	7	4	M	F
862	1	1	5	F	M
863	1	2	6	F	M
864	1	2	6	F	M
865	1	6	3	M	F
866	1	6	3	M	F
867	1	5	3	M	F
868	1	7	4	M	F
869	1	5	3	M	F
870	1	2	6	F	M
871	1	5	6	M	M
872	1	1	4	F	F
873	1	2	6	F	M
874	1	1	4	F	F
875	1	7	3	M	F
876	1	2	6	F	M
877	1	7	3	M	F
878	1	7	3	M	F
879	1	2	6	F	M
880	1	7	3	M	F
881	1	2	6	F	M
882	1	4	1	F	F
883	1	7	3	M	F
884	1	2	6	F	M
885	1	7	3	M	F
886	1	2	6	F	M
887	1	1	4	F	F
888	1	7	3	M	F
889	1	1	4	F	F
890	1	2	6	F	M
891	1	7	5	M	M
892	1	1	3	F	F
893	1	7	3	M	F
894	1	1	3	F	F
895	1	7	3	M	F
896	1	1	3	F	F
897	1	1	3	F	F
898	1	1	3	F	F
899	1	1	3	F	F
900	1	1	3	F	F
901	1	2	6	F	M
902	1	1	3	F	F
903	1	2	6	F	M
904	1	7	6	M	M
905	1	7	6	M	M
906	1	2	7	F	M
907	1	2	6	F	M
908	1	2	6	F	M
909	1	2	6	F	M
910	1	2	6	F	M
911	1	5	1	M	F
912	1	2	6	F	M
913	1	2	6	F	M
914	1	5	1	M	F
915	1	7	4	M	F
916	1	2	6	F	M
917	1	7	3	M	F
918	1	7	3	M	F
919	1	5	1	M	F
920	1	7	1	M	F
921	1	5	1	M	F
922	1	2	4	F	F
923	1	5	1	M	F
924	1	4	3	F	F
925	1	7	6	M	M
926	1	4	3	F	F
927	1	7	6	M	M
928	1	7	2	M	F
929	1	4	3	F	F
930	1	5	1	M	F
931	1	1	4	F	F
932	1	1	3	F	F
933	1	1	3	F	F
934	1	2	7	F	M
935	1	1	5	F	M
936	1	4	6	F	M
937	1	1	5	F	M
938	1	7	2	M	F
939	1	4	6	F	M
940	1	7	3	M	F
941	1	5	6	M	M
942	1	5	6	M	M
943	1	5	6	M	M
944	1	1	4	F	F
945	1	7	3	M	F
946	1	5	6	M	M
947	1	7	3	M	F
948	1	1	4	F	F
949	1	7	3	M	F
950	1	5	4	M	F
951	1	7	3	M	F
952	1	5	6	M	M
953	1	7	3	M	F
954	1	5	6	M	M
955	1	7	3	M	F
956	1	7	3	M	F
957	1	7	3	M	F
958	1	7	3	M	F
959	1	5	6	M	M
960	1	7	3	M	F
961	1	5	6	M	M
962	1	7	3	M	F
963	1	4	3	F	F
964	1	2	4	F	F
965	1	7	2	M	F
966	1	4	3	F	F
967	1	4	3	F	F
968	1	4	3	F	F
969	1	4	3	F	F
970	1	4	3	F	F
971	1	4	3	F	F
972	1	2	7	F	M
973	1	5	3	M	F
974	1	1	4	F	F
975	1	4	3	F	F
976	1	5	1	M	F
977	1	2	6	F	M
978	1	7	1	M	F
979	1	4	3	F	F
980	1	1	7	F	M
981	1	5	3	M	F
982	1	4	3	F	F
983	1	7	2	M	F
984	1	7	6	M	M
985	1	4	3	F	F
986	1	2	6	F	M
987	1	1	7	F	M
988	1	5	4	M	F
989	1	7	1	M	F
990	1	1	6	F	M
991	1	1	6	F	M
992	1	1	6	F	M
993	1	2	7	F	M
994	1	1	6	F	M
995	1	2	7	F	M
996	1	1	6	F	M
997	1	1	6	F	M
998	1	2	7	F	M
999	1	7	2	M	F
1000	1	1	6	F	M
1001	1	1	6	F	M
1002	1	1	6	F	M
1003	1	1	3	F	F
1004	1	6	7	M	M
1005	1	5	7	M	M
1006	1	2	7	F	M
1007	1	7	6	M	M
1008	1	7	6	M	M
1009	1	1	2	F	F
1010	1	7	6	M	M
1011	1	4	1	F	F
1012	1	7	6	M	M
1013	1	1	3	F	F
1014	1	5	2	M	F
1015	1	4	2	F	F
1016	1	1	3	F	F
1017	1	2	5	F	M
1018	1	7	6	M	M
1019	1	7	6	M	M
1020	1	7	6	M	M
1021	1	7	3	M	F
1022	1	5	4	M	F
1023	1	7	1	M	F
1024	1	5	2	M	F
1025	1	7	3	M	F
1026	1	4	5	F	M
1027	1	2	4	F	F
1028	1	7	3	M	F
1029	1	1	4	F	F
1030	1	7	3	M	F
1031	1	1	4	F	F
1032	1	7	3	M	F
1033	1	2	5	F	M
1034	1	1	6	F	M
1035	1	7	3	M	F
1036	1	2	4	F	F
1037	1	7	6	M	M
1038	1	1	6	F	M
1039	1	1	6	F	M
1040	1	7	1	M	F
1041	1	5	4	M	F
1042	1	2	3	F	F
1043	1	7	6	M	M
1044	1	2	3	F	F
1045	1	2	3	F	F
1046	1	2	3	F	F
1047	1	5	4	M	F
1048	1	2	3	F	F
1049	1	5	4	M	F
1050	1	2	3	F	F
1051	1	2	3	F	F
1052	1	5	4	M	F
1053	1	2	3	F	F
1054	1	7	6	M	M
1055	1	2	3	F	F
1056	1	5	4	M	F
1057	1	5	4	M	F
1058	1	2	3	F	F
1059	1	7	1	M	F
1060	1	2	3	F	F
1061	1	7	1	M	F
1062	1	4	3	F	F
1063	1	2	5	F	M
1064	1	7	1	M	F
1065	1	2	3	F	F
1066	1	7	1	M	F
1067	1	4	6	F	M
1068	1	5	3	M	F
1069	1	5	3	M	F
1070	1	5	3	M	F
1071	1	5	3	M	F
1072	1	5	3	M	F
1073	2	6	7	M	M
1074	2	4	5	F	M
1075	2	1	3	F	F
1076	2	1	3	F	F
1077	2	5	6	M	M
1078	2	2	3	F	F
1079	2	2	3	F	F
1080	2	6	7	M	M
1081	2	4	5	F	M
1082	2	1	2	F	F
1083	2	1	7	F	M
1084	2	2	3	F	F
1085	2	2	3	F	F
1086	2	4	5	F	M
1087	2	1	2	F	F
1088	2	5	7	M	M
1089	2	5	7	M	M
1090	2	1	7	F	M
1091	2	6	4	M	F
1092	2	1	7	F	M
1093	2	2	3	F	F
1094	2	6	5	M	M
1095	2	2	3	F	F
1096	2	6	7	M	M
1097	2	2	5	F	M
1098	2	4	6	F	M
1099	2	6	7	M	M
1100	2	5	4	M	F
1101	2	1	5	F	M
1102	2	2	1	F	F
1103	2	1	4	F	F
1104	2	2	5	F	M
1105	2	4	5	F	M
1106	2	2	5	F	M
1107	2	2	1	F	F
1108	2	6	5	M	M
1109	2	7	3	M	F
1110	2	2	6	F	M
1111	2	1	4	F	F
1112	2	7	3	M	F
1113	2	7	5	M	M
1114	2	2	6	F	M
1115	2	4	1	F	F
1116	2	2	6	F	M
1117	2	1	3	F	F
1118	2	4	1	F	F
1119	2	4	1	F	F
1120	2	2	6	F	M
1121	2	1	4	F	F
1122	2	1	3	F	F
1123	2	2	6	F	M
1124	2	6	7	M	M
1125	2	4	7	F	M
1126	2	4	7	F	M
1127	2	6	7	M	M
1128	2	1	3	F	F
1129	2	1	3	F	F
1130	2	1	3	F	F
1131	2	6	7	M	M
1132	2	2	5	F	M
1133	2	6	7	M	M
1134	2	2	5	F	M
1135	2	1	7	F	M
1136	2	2	5	F	M
1137	2	1	4	F	F
1138	2	6	1	M	F
1139	2	2	3	F	F
1140	2	3	7	F	M
1141	2	1	3	F	F
1142	2	6	4	M	F
1143	2	1	3	F	F
1144	2	6	4	M	F
1145	2	4	6	F	M
1146	2	5	3	M	F
1147	2	1	3	F	F
1148	2	5	3	M	F
1149	2	7	5	M	M
1150	2	2	3	F	F
1151	2	6	4	M	F
1152	2	2	3	F	F
1153	2	1	7	F	M
1154	2	1	7	F	M
1155	2	6	4	M	F
1156	2	6	2	M	F
1157	2	1	7	F	M
1158	2	4	3	F	F
1159	2	1	5	F	M
1160	2	2	5	F	M
1161	2	1	5	F	M
1162	2	6	7	M	M
1163	2	4	3	F	F
1164	2	6	5	M	M
1165	2	4	3	F	F
1166	2	4	3	F	F
1167	2	6	3	M	F
1168	2	4	6	F	M
1169	2	6	4	M	F
1170	2	5	3	M	F
1171	2	2	1	F	F
1172	2	4	6	F	M
1173	2	2	6	F	M
1174	2	4	7	F	M
1175	2	3	5	F	M
1176	2	6	2	M	F
1177	2	1	7	F	M
1178	2	6	2	M	F
1179	2	1	7	F	M
1180	2	5	3	M	F
1181	2	2	6	F	M
1182	2	4	7	F	M
1183	2	3	5	F	M
1184	2	6	4	M	F
1185	2	6	4	M	F
1186	2	1	2	F	F
1187	2	6	7	M	M
1188	2	6	7	M	M
1189	2	4	3	F	F
1190	2	6	4	M	F
1191	2	6	7	M	M
1192	2	5	1	M	F
1193	2	4	3	F	F
1194	2	2	5	F	M
1195	2	4	3	F	F
1196	2	4	5	F	M
1197	2	2	5	F	M
1198	2	2	3	F	F
1199	2	6	4	M	F
1200	2	3	5	F	M
1201	2	2	5	F	M
1202	2	2	5	F	M
1203	2	1	7	F	M
1204	2	4	5	F	M
1205	2	6	7	M	M
1206	2	6	7	M	M
1207	2	1	6	F	M
1208	2	4	3	F	F
1209	2	2	5	F	M
1210	2	2	5	F	M
1211	2	2	5	F	M
1212	2	1	2	F	F
1213	2	4	3	F	F
1214	2	2	5	F	M
1215	2	2	5	F	M
1216	2	6	7	M	M
1217	2	2	5	F	M
1218	2	6	7	M	M
1219	2	2	5	F	M
1220	2	2	5	F	M
1221	2	1	2	F	F
1222	2	2	1	F	F
1223	2	6	7	M	M
1224	2	1	2	F	F
1225	2	4	7	F	M
1226	2	4	7	F	M
1227	2	1	2	F	F
1228	2	6	5	M	M
1229	2	4	7	F	M
1230	2	6	5	M	M
1231	2	1	5	F	M
1232	2	4	7	F	M
1233	2	6	2	M	F
1234	2	4	7	F	M
1235	2	6	5	M	M
1236	2	2	5	F	M
1237	2	6	5	M	M
1238	2	4	7	F	M
1239	2	4	7	F	M
1240	2	6	5	M	M
1241	2	6	5	M	M
1242	2	2	6	F	M
1243	2	6	5	M	M
1244	2	2	1	F	F
1245	2	2	3	F	F
1246	2	4	7	F	M
1247	2	1	6	F	M
1248	2	2	3	F	F
1249	2	7	3	M	F
1250	2	2	3	F	F
1251	2	1	5	F	M
1252	2	4	7	F	M
1253	2	4	3	F	F
1254	2	6	5	M	M
1255	2	2	1	F	F
1256	2	7	3	M	F
1257	2	6	5	M	M
1258	2	6	2	M	F
1259	2	3	7	F	M
1260	2	5	7	M	M
1261	2	4	3	F	F
1262	2	5	7	M	M
1263	2	2	3	F	F
1264	2	5	7	M	M
1265	2	2	4	F	F
1266	2	6	1	M	F
1267	2	1	5	F	M
1268	2	2	3	F	F
1269	2	4	1	F	F
1270	2	7	3	M	F
1271	2	2	3	F	F
1272	2	4	1	F	F
1273	2	2	3	F	F
1274	2	6	1	M	F
1275	2	3	4	F	F
1276	2	1	7	F	M
1277	2	4	7	F	M
1278	2	1	4	F	F
1279	2	5	7	M	M
1280	2	6	1	M	F
1281	2	6	5	M	M
1282	2	1	2	F	F
1283	2	4	7	F	M
1284	2	5	7	M	M
1285	2	4	5	F	M
1286	2	1	3	F	F
1287	2	4	6	F	M
1288	2	2	1	F	F
1289	2	7	5	M	M
1290	2	7	5	M	M
1291	2	6	7	M	M
1292	2	6	5	M	M
1293	2	1	3	F	F
1294	2	5	7	M	M
1295	2	4	6	F	M
1296	2	3	1	F	F
1297	2	6	4	M	F
1298	2	1	4	F	F
1299	2	6	5	M	M
1300	2	4	2	F	F
1301	2	6	7	M	M
1302	2	4	1	F	F
1303	2	5	7	M	M
1304	2	3	2	F	F
1305	2	1	5	F	M
1306	2	2	3	F	F
1307	2	5	7	M	M
1308	2	1	5	F	M
1309	2	2	3	F	F
1310	2	2	7	F	M
1311	2	2	7	F	M
1312	2	2	3	F	F
1313	2	3	5	F	M
1314	2	2	3	F	F
1315	2	4	7	F	M
1316	2	4	6	F	M
1317	2	1	3	F	F
1318	2	1	3	F	F
1319	2	6	4	M	F
1320	2	2	5	F	M
1321	2	1	2	F	F
1322	2	2	7	F	M
1323	2	2	7	F	M
1324	2	2	7	F	M
1325	2	2	7	F	M
1326	2	4	1	F	F
1327	2	2	7	F	M
1328	2	2	7	F	M
1329	2	5	3	M	F
1330	2	2	7	F	M
1331	2	6	7	M	M
1332	2	1	5	F	M
1333	2	6	7	M	M
1334	2	1	5	F	M
1335	2	1	3	F	F
1336	2	2	3	F	F
1337	2	5	3	M	F
1338	2	1	5	F	M
1339	2	2	3	F	F
1340	2	1	3	F	F
1341	2	6	2	M	F
1342	2	1	6	F	M
1343	2	2	1	F	F
1344	2	5	3	M	F
1345	2	2	1	F	F
1346	2	2	1	F	F
1347	2	5	3	M	F
1348	2	2	7	F	M
1349	2	2	7	F	M
1350	2	4	5	F	M
1351	2	4	5	F	M
1352	2	6	3	M	F
1353	2	4	3	F	F
1354	2	6	3	M	F
1355	2	4	3	F	F
1356	2	1	2	F	F
1357	2	4	5	F	M
1358	2	1	7	F	M
1359	2	2	1	F	F
1360	2	4	3	F	F
1361	2	4	5	F	M
1362	2	4	3	F	F
1363	2	5	3	M	F
1364	2	2	1	F	F
1365	2	4	5	F	M
1366	2	1	2	F	F
1367	2	4	5	F	M
1368	2	1	2	F	F
1369	2	4	3	F	F
1370	2	1	7	F	M
1371	2	6	3	M	F
1372	2	1	7	F	M
1373	2	4	5	F	M
1374	2	4	5	F	M
1375	2	2	7	F	M
1376	2	2	7	F	M
1377	2	6	3	M	F
1378	2	1	7	F	M
1379	2	4	3	F	F
1380	2	6	3	M	F
1381	2	4	3	F	F
1382	2	4	6	F	M
1383	2	7	1	M	F
1384	2	6	1	M	F
1385	2	7	6	M	M
1386	2	2	7	F	M
1387	2	7	1	M	F
1388	2	2	7	F	M
1389	2	3	5	F	M
1390	2	4	5	F	M
1391	2	1	7	F	M
1392	2	2	7	F	M
1393	2	1	7	F	M
1394	2	2	7	F	M
1395	2	2	7	F	M
1396	2	3	5	F	M
1397	2	6	4	M	F
1398	2	6	5	M	M
1399	2	2	7	F	M
1400	2	3	5	F	M
1401	2	2	7	F	M
1402	2	2	7	F	M
1403	2	2	7	F	M
1404	2	3	5	F	M
1405	2	3	5	F	M
1406	2	1	6	F	M
1407	2	6	4	M	F
1408	2	2	7	F	M
1409	2	2	7	F	M
1410	2	4	5	F	M
1411	2	1	7	F	M
1412	2	6	4	M	F
1413	2	1	7	F	M
1414	2	2	3	F	F
1415	2	1	7	F	M
1416	2	2	3	F	F
1417	2	4	3	F	F
1418	2	6	4	M	F
1419	2	6	5	M	M
1420	2	1	7	F	M
1421	2	5	3	M	F
1422	2	6	5	M	M
1423	2	2	5	F	M
1424	2	2	1	F	F
1425	2	6	3	M	F
1426	2	2	1	F	F
1427	2	4	5	F	M
1428	2	3	1	F	F
1429	2	4	5	F	M
1430	2	4	5	F	M
1431	2	2	7	F	M
1432	2	1	3	F	F
1433	2	6	3	M	F
1434	2	4	5	F	M
1435	2	4	5	F	M
1436	2	2	4	F	F
1437	2	2	5	F	M
1438	2	1	7	F	M
1439	2	1	7	F	M
1440	2	1	5	F	M
1441	2	6	4	M	F
1442	2	1	7	F	M
1443	2	2	7	F	M
1444	2	1	5	F	M
1445	2	5	7	M	M
1446	2	2	7	F	M
1447	2	2	5	F	M
1448	2	6	3	M	F
1449	2	1	7	F	M
1450	2	1	7	F	M
1451	2	6	3	M	F
1452	2	7	1	M	F
1453	2	6	3	M	F
1454	2	6	3	M	F
1455	2	1	2	F	F
1456	2	6	3	M	F
1457	2	6	3	M	F
1458	2	4	2	F	F
1459	2	1	2	F	F
1460	2	6	3	M	F
1461	2	2	4	F	F
1462	2	2	4	F	F
1463	2	5	1	M	F
1464	2	2	4	F	F
1465	2	2	4	F	F
1466	2	7	3	M	F
1467	2	7	3	M	F
1468	2	4	2	F	F
1469	2	6	7	M	M
1470	2	6	5	M	M
1471	2	1	5	F	M
1472	2	6	3	M	F
1473	2	2	3	F	F
1474	2	2	3	F	F
1475	2	1	5	F	M
1476	2	1	6	F	M
1477	2	2	6	F	M
1478	2	2	6	F	M
1479	2	2	5	F	M
1480	2	6	1	M	F
1481	2	6	1	M	F
1482	2	4	7	F	M
1483	2	4	3	F	F
1484	2	2	5	F	M
1485	2	4	3	F	F
1486	2	6	1	M	F
1487	2	6	1	M	F
1488	2	4	3	F	F
1489	2	4	3	F	F
1490	2	2	5	F	M
1491	2	4	3	F	F
1492	2	4	3	F	F
1493	2	1	6	F	M
1494	2	4	3	F	F
1495	2	1	6	F	M
1496	2	1	6	F	M
1497	2	4	3	F	F
1498	2	1	6	F	M
1499	2	4	3	F	F
1500	2	2	5	F	M
1501	2	5	4	M	F
1502	2	2	7	F	M
1503	2	1	6	F	M
1504	2	4	5	F	M
1505	2	5	7	M	M
1506	2	4	5	F	M
1507	2	2	7	F	M
1508	2	2	7	F	M
1509	2	7	5	M	M
1510	2	4	5	F	M
1511	2	2	7	F	M
1512	2	1	6	F	M
1513	2	5	2	M	F
1514	2	4	5	F	M
1515	2	4	5	F	M
1516	2	2	5	F	M
1517	2	2	5	F	M
1518	2	2	5	F	M
1519	2	2	5	F	M
1520	2	4	7	F	M
1521	2	2	5	F	M
1522	2	2	5	F	M
1523	2	4	7	F	M
1524	2	2	5	F	M
1525	2	2	5	F	M
1526	2	2	5	F	M
1527	2	1	6	F	M
1528	2	4	7	F	M
1529	2	4	7	F	M
1530	2	4	7	F	M
1531	2	2	5	F	M
1532	2	6	1	M	F
1533	2	4	7	F	M
1534	2	6	7	M	M
1535	2	4	7	F	M
1536	2	6	7	M	M
1537	2	6	7	M	M
1538	2	4	6	F	M
1539	2	6	7	M	M
1540	2	6	4	M	F
1541	2	1	3	F	F
1542	2	4	6	F	M
1543	2	2	7	F	M
1544	2	1	3	F	F
1545	2	5	3	M	F
1546	2	1	3	F	F
1547	2	1	3	F	F
1548	2	1	3	F	F
1549	2	2	5	F	M
1550	2	1	3	F	F
1551	2	1	3	F	F
1552	2	2	5	F	M
1553	2	1	5	F	M
1554	2	1	3	F	F
1555	2	1	3	F	F
1556	2	6	2	M	F
1557	2	1	3	F	F
1558	2	6	4	M	F
1559	2	1	5	F	M
1560	2	2	7	F	M
1561	2	5	6	M	M
1562	2	2	7	F	M
1563	2	4	5	F	M
1564	2	6	4	M	F
1565	2	1	4	F	F
1566	2	2	7	F	M
1567	2	6	4	M	F
1568	2	2	7	F	M
1569	2	6	5	M	M
1570	2	2	5	F	M
1571	2	2	5	F	M
1572	2	2	1	F	F
1573	2	6	5	M	M
1574	2	2	4	F	F
1575	2	5	3	M	F
1576	2	5	7	M	M
1577	2	6	4	M	F
1578	2	1	4	F	F
1579	2	6	5	M	M
1580	2	6	3	M	F
1581	2	7	3	M	F
1582	2	6	5	M	M
1583	2	7	3	M	F
1584	2	6	5	M	M
1585	2	7	3	M	F
1586	2	2	4	F	F
1587	2	7	3	M	F
1588	2	1	2	F	F
1589	2	1	4	F	F
1590	2	2	7	F	M
1591	2	4	3	F	F
1592	2	7	3	M	F
1593	2	2	7	F	M
1594	2	4	3	F	F
1595	2	2	7	F	M
1596	2	1	4	F	F
1597	2	2	7	F	M
1598	2	1	6	F	M
1599	2	2	7	F	M
1600	2	2	7	F	M
1601	2	4	1	F	F
1602	2	2	7	F	M
1603	2	4	1	F	F
1604	2	2	7	F	M
1605	2	2	7	F	M
1606	2	1	4	F	F
1607	2	2	7	F	M
1608	2	2	7	F	M
1609	2	6	1	M	F
1610	2	4	3	F	F
1611	2	6	1	M	F
1612	2	1	5	F	M
1613	2	1	5	F	M
1614	2	2	7	F	M
1615	2	1	5	F	M
1616	2	1	5	F	M
1617	2	4	3	F	F
1618	2	1	6	F	M
1619	2	6	5	M	M
1620	2	1	5	F	M
1621	2	2	3	F	F
1622	2	5	1	M	F
1623	2	4	2	F	F
1624	2	4	2	F	F
1625	2	6	5	M	M
1626	2	6	5	M	M
1627	2	7	5	M	M
1628	2	4	2	F	F
1629	2	4	3	F	F
1630	2	6	5	M	M
1631	2	4	3	F	F
1632	2	6	5	M	M
1633	2	4	3	F	F
1634	2	2	1	F	F
1635	2	3	4	F	F
1636	2	7	3	M	F
1637	2	1	6	F	M
1638	2	6	5	M	M
1639	2	4	5	F	M
1640	2	1	2	F	F
1641	2	6	5	M	M
1642	2	6	4	M	F
1643	2	7	3	M	F
1644	2	7	3	M	F
1645	2	6	5	M	M
1646	2	4	7	F	M
1647	2	7	3	M	F
1648	2	7	3	M	F
1649	2	7	3	M	F
1650	2	6	5	M	M
1651	2	6	4	M	F
1652	2	2	1	F	F
1653	2	7	3	M	F
1654	2	4	5	F	M
1655	2	4	5	F	M
1656	2	2	1	F	F
1657	2	4	5	F	M
1658	2	1	3	F	F
1659	2	1	3	F	F
1660	2	4	5	F	M
1661	2	1	7	F	M
1662	2	4	5	F	M
1663	2	1	7	F	M
1664	2	1	7	F	M
1665	2	1	7	F	M
1666	2	1	7	F	M
1667	2	4	2	F	F
1668	2	2	3	F	F
1669	2	2	3	F	F
1670	2	1	2	F	F
1671	2	1	3	F	F
1672	2	6	5	M	M
1673	2	1	7	F	M
1674	2	6	5	M	M
1675	2	1	5	F	M
1676	2	6	1	M	F
1677	2	6	5	M	M
1678	2	1	7	F	M
1679	2	6	5	M	M
1680	2	4	2	F	F
1681	2	2	3	F	F
1682	2	6	5	M	M
1683	2	2	3	F	F
1684	2	1	5	F	M
1685	2	2	3	F	F
1686	2	1	5	F	M
1687	2	6	1	M	F
1688	2	2	3	F	F
1689	2	2	3	F	F
1690	2	1	3	F	F
1691	2	2	7	F	M
1692	2	1	3	F	F
1693	2	4	3	F	F
1694	2	1	3	F	F
1695	2	4	3	F	F
1696	2	1	3	F	F
1697	2	6	5	M	M
1698	2	4	3	F	F
1699	2	6	5	M	M
1700	2	2	7	F	M
1701	2	4	1	F	F
1702	2	2	7	F	M
1703	2	1	5	F	M
1704	2	6	7	M	M
1705	2	1	5	F	M
1706	2	6	7	M	M
1707	2	2	6	F	M
1708	2	4	3	F	F
1709	2	1	4	F	F
1710	2	2	7	F	M
1711	2	3	7	F	M
1712	2	6	5	M	M
1713	2	1	5	F	M
1714	2	2	3	F	F
1715	2	6	5	M	M
1716	2	4	3	F	F
1717	2	6	5	M	M
1718	2	4	3	F	F
1719	2	6	1	M	F
1720	2	4	3	F	F
1721	2	2	3	F	F
1722	2	6	5	M	M
1723	2	4	7	F	M
1724	2	2	4	F	F
1725	2	6	5	M	M
1726	2	4	1	F	F
1727	2	2	7	F	M
1728	2	6	3	M	F
1729	2	2	3	F	F
1730	2	6	3	M	F
1731	2	7	3	M	F
1732	2	2	3	F	F
1733	2	2	7	F	M
1734	2	6	3	M	F
1735	2	6	3	M	F
1736	2	6	3	M	F
1737	2	1	5	F	M
1738	2	6	7	M	M
1739	2	2	4	F	F
1740	2	1	5	F	M
1741	2	2	4	F	F
1742	2	1	5	F	M
1743	2	6	3	M	F
1744	2	1	5	F	M
1745	2	6	3	M	F
1746	2	1	5	F	M
1747	2	1	5	F	M
1748	2	1	5	F	M
1749	2	2	1	F	F
1750	2	7	3	M	F
1751	2	1	5	F	M
1752	2	2	5	F	M
1753	2	2	1	F	F
1754	2	2	1	F	F
1755	2	6	4	M	F
1756	2	6	4	M	F
1757	2	2	3	F	F
1758	2	1	5	F	M
1759	2	2	3	F	F
1760	2	2	3	F	F
1761	2	2	3	F	F
1762	2	1	5	F	M
1763	2	4	5	F	M
1764	2	1	5	F	M
1765	2	2	3	F	F
1766	2	2	3	F	F
1767	2	2	3	F	F
1768	2	6	4	M	F
1769	2	2	3	F	F
1770	2	4	1	F	F
1771	2	4	5	F	M
1772	2	3	7	F	M
1773	2	4	5	F	M
1774	2	6	7	M	M
1775	2	6	5	M	M
1776	2	6	5	M	M
1777	2	1	4	F	F
1778	2	2	3	F	F
1779	2	6	5	M	M
1780	2	2	3	F	F
1781	2	4	1	F	F
1782	2	2	3	F	F
1783	2	6	5	M	M
1784	2	2	7	F	M
1785	2	6	5	M	M
1786	2	2	5	F	M
1787	2	4	7	F	M
1788	2	2	5	F	M
1789	2	1	3	F	F
1790	2	2	5	F	M
1791	2	7	3	M	F
1792	2	4	7	F	M
1793	2	4	7	F	M
1794	2	1	3	F	F
1795	2	2	5	F	M
1796	2	1	3	F	F
1797	2	1	3	F	F
1798	2	1	3	F	F
1799	2	4	6	F	M
1800	2	2	5	F	M
1801	2	6	2	M	F
1802	2	3	1	F	F
1803	2	4	6	F	M
1804	2	1	3	F	F
1805	2	6	4	M	F
1806	2	6	4	M	F
1807	2	3	1	F	F
1808	2	2	7	F	M
1809	2	4	7	F	M
1810	2	4	7	F	M
1811	2	1	3	F	F
1812	2	4	7	F	M
1813	2	1	7	F	M
1814	2	2	5	F	M
1815	2	3	5	F	M
1816	2	4	6	F	M
1817	2	2	5	F	M
1818	2	2	3	F	F
1819	2	1	7	F	M
1820	2	2	5	F	M
1821	2	4	6	F	M
1822	2	2	5	F	M
1823	2	2	5	F	M
1824	2	1	7	F	M
1825	2	2	3	F	F
1826	2	2	3	F	F
1827	2	6	4	M	F
1828	2	1	3	F	F
1829	2	2	3	F	F
1830	2	6	7	M	M
1831	2	1	2	F	F
1832	2	4	6	F	M
1833	2	2	5	F	M
1834	2	6	1	M	F
1835	2	4	7	F	M
1836	2	2	1	F	F
1837	2	3	5	F	M
1838	2	4	7	F	M
1839	2	6	3	M	F
1840	2	6	3	M	F
1841	2	2	3	F	F
1842	2	6	3	M	F
1843	2	6	5	M	M
1844	2	2	1	F	F
1845	2	3	6	F	M
1846	2	6	7	M	M
1847	2	3	5	F	M
1848	2	6	7	M	M
1849	2	1	2	F	F
1850	2	4	7	F	M
1851	2	3	5	F	M
1852	2	4	7	F	M
1853	2	4	7	F	M
1854	2	4	7	F	M
1855	2	5	3	M	F
1856	2	6	2	M	F
1857	2	3	5	F	M
1858	2	2	3	F	F
1859	2	2	3	F	F
1860	2	4	7	F	M
1861	2	6	2	M	F
1862	2	6	2	M	F
1863	2	4	1	F	F
1864	2	4	1	F	F
1865	2	4	1	F	F
1866	2	4	7	F	M
1867	2	7	4	M	F
1868	2	1	3	F	F
1869	2	3	6	F	M
1870	2	1	3	F	F
1871	2	2	5	F	M
1872	2	2	5	F	M
1873	2	2	5	F	M
1874	2	1	3	F	F
1875	2	2	5	F	M
1876	2	2	5	F	M
1877	2	1	3	F	F
1878	2	4	7	F	M
1879	2	1	3	F	F
1880	2	1	3	F	F
1881	2	1	3	F	F
1882	2	2	5	F	M
1883	2	2	5	F	M
1884	2	3	1	F	F
1885	2	4	7	F	M
1886	2	2	5	F	M
1887	2	7	3	M	F
1888	2	2	5	F	M
1889	2	2	5	F	M
1890	2	4	6	F	M
1891	2	6	7	M	M
1892	2	6	7	M	M
1893	2	6	7	M	M
1894	2	3	7	F	M
1895	2	6	3	M	F
1896	2	2	5	F	M
1897	2	2	5	F	M
1898	2	6	3	M	F
1899	2	1	5	F	M
1900	2	2	5	F	M
1901	2	1	5	F	M
1902	2	6	3	M	F
1903	2	6	3	M	F
1904	2	4	7	F	M
1905	2	6	3	M	F
1906	2	1	5	F	M
1907	2	6	3	M	F
1908	2	2	5	F	M
1909	2	6	3	M	F
1910	2	1	2	F	F
1911	2	6	3	M	F
1912	2	2	1	F	F
1913	2	1	5	F	M
1914	2	2	1	F	F
1915	2	4	7	F	M
1916	2	7	3	M	F
1917	2	1	5	F	M
1918	2	4	7	F	M
1919	2	4	7	F	M
1920	2	1	5	F	M
1921	2	1	2	F	F
1922	2	4	7	F	M
1923	2	4	7	F	M
1924	2	1	5	F	M
1925	2	4	7	F	M
1926	2	1	5	F	M
1927	2	1	2	F	F
1928	2	2	1	F	F
1929	2	4	7	F	M
1930	2	4	7	F	M
1931	2	4	7	F	M
1932	2	4	7	F	M
1933	2	2	6	F	M
1934	2	2	6	F	M
1935	2	4	7	F	M
1936	2	4	7	F	M
1937	2	4	7	F	M
1938	2	4	5	F	M
1939	2	4	5	F	M
1940	2	4	5	F	M
1941	2	4	5	F	M
1942	2	4	5	F	M
1943	2	2	3	F	F
1944	2	6	2	M	F
1945	2	4	5	F	M
1946	2	4	5	F	M
1947	2	6	2	M	F
1948	2	2	3	F	F
1949	2	4	5	F	M
1950	2	2	3	F	F
1951	2	2	3	F	F
1952	2	5	4	M	F
1953	2	2	6	F	M
1954	2	4	5	F	M
1955	2	1	5	F	M
1956	2	2	6	F	M
1957	2	7	3	M	F
1958	2	7	3	M	F
1959	2	1	4	F	F
1960	2	5	3	M	F
1961	2	5	7	M	M
1962	2	6	3	M	F
1963	2	6	3	M	F
1964	2	6	3	M	F
1965	2	7	5	M	M
1966	2	6	3	M	F
1967	2	2	1	F	F
1968	2	4	1	F	F
1969	2	1	2	F	F
1970	2	6	3	M	F
1971	2	4	1	F	F
1972	2	6	3	M	F
1973	2	2	1	F	F
1974	2	2	1	F	F
1975	2	1	4	F	F
1976	2	6	3	M	F
1977	2	7	5	M	M
1978	2	7	5	M	M
1979	2	2	1	F	F
1980	2	1	4	F	F
1981	2	4	7	F	M
1982	2	3	2	F	F
1983	2	4	7	F	M
1984	2	1	5	F	M
1985	2	2	1	F	F
1986	2	1	5	F	M
1987	2	6	7	M	M
1988	2	1	5	F	M
1989	2	2	3	F	F
1990	2	2	3	F	F
1991	2	1	5	F	M
1992	2	4	5	F	M
1993	2	6	7	M	M
1994	2	6	7	M	M
1995	2	6	7	M	M
1996	2	1	5	F	M
1997	2	1	5	F	M
1998	2	2	3	F	F
1999	2	1	5	F	M
[truncated: 58,958 more rows]

[truncated: 21 more sheets: 4f3m_matrix, 4f4m_1, 4f4m_1_matrix, 4f4m_2, 4f4m_2_matrix, 4f4m_3, 4f4m_3_matrix, 4f5m, 4f5m_matrix, 5f2m, 5f2m_matrix, 5f2m_2, 5f2m_2_matrix, 7f5m, 7f5m_matrix, 8f4m, 8f4m_matrix, 10f6m, 10f6m_matrix, 10f6m_2 …]
